# Supplementary material for: Proteome mapping of Plasmodium: identification of the P. yoelii remodellome
Source: Sci Rep. 2016 Aug 9;6:31055. doi: 10.1038/srep31055 (PMC4977464; doi:10.1038/srep31055)
Supplement: Supplementary Table S1 [file srep31055-s1.xls]

## Sheet: P. yoelli proteome mapping
Supplementary Table S1: P. yoelii proteome mapping.
The 1335 proteins identified by proteomic approach were grouped following their localization: peripheral (highlighted in yellow), exported (highlighted in green), or internal (highlighted in pink). The localization (column A) is derived from the experimental evidences (column P) obtained in this study or in the literature. When no experimental evidence is available, the subcellular localization o…
Localization based to experimentale evidences or prediction according to the emPAI pattern	Protein ID	SLO supernatant	SAPO supernatant	SAPO Pellet	SLO Pellet	Signal Peptide	Number of TM Domains	presence of PEXEL signal with a ExportPred score >4.3 (Sargeant et al. 2006)	Presence of PLASMED motif (Siau et al 2014)	Presence of syntenic ortholog in P. berghei (PlasmoDB 13.0)	Presence of syntenic ortholog in P. chabaudi (PlasmoDB 13.0)	Presence of syntenic ortholog in P. vivax (PlasmoDB 13.0)	Presence of syntenic ortholog in P. falciparum (PlasmoDB 13.0)	Description	Experimental evidence of protein localization during blood stage in all the Plasmodium spp.	P. berghei gene deleted parasite phenotype duing blood stage (RMgmDB)	P. falciparum gene deleted parasite phenotype duing blood stage (PhenoPlasm)
periphery	PY17X_0714100	0	0	0.21	0.414					PBANKA_071390	PCHAS_072300	PVX_089565	PF3D7_0816900	adenylate kinase 2, putative (AK2)	P. falciparum orthologue localized in the parasite periphery (Ma, J. et al 2012)
periphery	PY17X_0314700	0	0	0.23	0.9522					PBANKA_031420	PCHAS_031630	PVX_002665	PF3D7_0217500	calcium-dependent protein kinase 1, putative (CDPK1)	P. falciparum orthologue localized in the parasite PVM (Moskes, C. et al 2004)	Gene deleted parasite not different from wild type (Jebiwott S et al 2013, Gomes AR et al 2015).
periphery	PY17X_1339000	0.32469	0.1529	41.7312	13.07	SP				PBANKA_133430	PCHAS_133890	PVX_116915	PF3D7_1471100	exported protein 2, putative (EXP2)	P. falciparum ortholog localized in the parasite and the parasite periphery (Nyalwidhe, J. et al 2006)	Gene deleted parasite cannot be obtained by genetic modification (Matthews K et al 2013, Matz JM et al 2013)
periphery	PY17X_0012400	1.80055	5.1398	0	4.2228	SP								fam-a protein	P. yoelii protein localized in the parasite and the parasite periphery (Siau et al 2014)
periphery	PY17X_0933200	1.1069	2.8773	1.97	7.0794	SP	1			PBANKA_093120	PCHAS_091310	PVX_091470	PF3D7_1116800	heat shock protein 101, putative (HSP101)	P. falciparum orthologue localized in the parasite periphery (de Koning-Ward, T. F. et al 2009)	Gene deleted parasite cannot be obtained by genetic modification (Matthews K et al 2013, Matz JM et al 2013)
periphery	PY17X_0110400	0.856	0.3058	1.0086	0.9108					PBANKA_010880	PCHAS_010940	PVX_113665	PF3D7_0610400	histone H3, putative	P. falciparum orthologue localized in the parasite nucleus (Lopez-Rubio, J. et al 2009) and PV (Luah, Y.H. et al 2010)
periphery	PY17X_0209700	0	0	0.2484	0.06		12			PBANKA_020830	PCHAS_020670	PVX_081515	PF3D7_0104800	novel putative transporter 1 (NPT1)	P. berghei orthologue is localized in the parasite periphery (Boisson, B. et al. 2011)	Gene deleted parasite not different from wild type (Boisson, B. et al. 2011)
periphery	PY17X_1102500	0.339448	0.8618	11.07	9.2736	SP				PBANKA_110140	PCHAS_110110			rhoptry-associated protein 2/3 (RAP2/3)	P. berghei orthologue localized in the parasite PV (Risco-Castillo, V. et al 2014)	Gene deleted parasite cannot be obtained by genetic modification (RMgmDB).
periphery	PY17X_0305700	4.79655	13.7193	2.3	2.898	SP				PBANKA_030510	PCHAS_030730	PVX_003795, PVX_003800, PVX_003805, PVX_003810, PVX_003820, PVX_003825, PVX_003830, PVX_003835, PVX_003840, PVX_003845, PVX_003850	PF3D7_0207500, PF3D7_0207600, PF3D7_0207700, PF3D7_0207800	serine repeat antigen 1 (SERA1)	P. berghei protein localized in the parasite PV (Huang, X. et al 2013)	Gene deleted parasite not different from wild type (Putrianti ED et al 2010)
periphery	PY17X_0305600	18.8468	28.8842	3.97	3.8916	SP				PBANKA_030500	PCHAS_030720	PVX_003795, PVX_003800, PVX_003805, PVX_003810, PVX_003820, PVX_003825, PVX_003830, PVX_003835, PVX_003840, PVX_003845, PVX_003850	PF3D7_0207500, PF3D7_0207600, PF3D7_0207700, PF3D7_0207800	serine repeat antigen 2 (SERA2)	P. berghei protein localized in the parasite PV (Huang, X. et al 2013)	Gene deleted parasite not different from wild type (Putrianti ED et al 2010)
periphery	PY17X_0305500	14.921	24.1026	4.7	7.9488	SP				PBANKA_030490	PCHAS_030710	PVX_003795, PVX_003800, PVX_003805, PVX_003810, PVX_003820, PVX_003825, PVX_003830, PVX_003835, PVX_003840, PVX_003845, PVX_003850	PF3D7_0207900, PF3D7_0208000	serine repeat antigen 3 (SERA3)	P. berghei protein localized in the parasite PVM and cytoplasm (Schmidt-Christensen, A. et al 2008)
periphery	PY17X_0526200	0.575586	0.2502	2.75	14.1588	SP	1			PBANKA_052480				small exported protein,early transcribed membrane protein (SEP1)	P. berghei orthologue localized in the parasite PVM (Birago, C. et al 2003)
periphery	PY17X_1010100	1.284	0.6116	0	0.2898	SP				PBANKA_100850	PCHAS_100940	PVX_084720	PF3D7_1436300	translocon component PTEX150, putative (PTEX150)	P. falciparum orthologue localized in the parasite PVM (de Koning-Ward, T. F. et al 2009)	Gene deleted parasite cannot be obtained by genetic modification (de Koning-Ward, T. F. et al 2009, Matz JM et al 2013)
periphery	PY17X_0943800	0.177103	0.2224	0.08	0.1656	SP				PBANKA_094130	PCHAS_090300	PVX_090960	PF3D7_1105600	translocon component PTEX88, putative	P. berghei orthologue localized in the internal parasite and in the parasite periphery (Matz, J.M. et al 2013)	The gene deleted parasite displayed a growth defect (Matz JM et al 2013).
periphery	PY17X_0203000	0	0	0.94	3.8916	SP	1			PBANKA_020160	PCHAS_000190			early transcribed membrane protein (ETRAMP)	P. yoelii protein localized the in PVM (MacKellar, D.C. et al 2011)
periphery	PY17X_0920800	0.472276	0.8618	0.07	0.621	SP				PBANKA_091910	PCHAS_092700	PVX_092070	PF3D7_1129100	parasitophorous vacuolar protein 1, putative (PV1)	P. falciparum orthologue localized in the parasite periphery (Chu, T. et al 2011)
periphery	PY17X_1100400	0.265655	0.3892	0	0	SP	2							fam-a protein	P. yoelii protein localized in the parasite and the parasite periphery (this study)
periphery	PY17X_0114500	0	0.3058	0	0	SP	1							fam-a protein	P. yoelii protein localized in the parasite and the parasite periphery (this study)
periphery	PY17X_0626900	0.147586	0.3058	0	0	SP								fam-a protein	P. yoelii protein localized in the parasite and the parasite periphery (this study)
periphery	PY17X_0216600	1.8891	3.5147	0.32	3.0222	SP								fam-a protein	P. yoelii protein localized in the parasite and the parasite periphery (this study)
periphery	PY17X_0010900	1.75628	5.112	0.1	4.2228	SP			yes					fam-a protein	P. yoelii protein localized in the parasite and the parasite periphery (this study)
periphery	PY17X_1033000	15.6737	29.6626	17.97	20.8656	SP				PBANKA_103060	PCHAS_103140	PVX_085855, PVX_085860	PF3D7_1411900, PF3D7_1412000	p1/s1 nuclease, putative	P. yoelii protein localized in the parasite and the parasite periphery (this study)
periphery	PY17X_0038800	0.147586	0.48258	0	0.414		1							YIR protein,PIR protein	P. yoelii protein localized in the parasite and the parasite periphery (this study)
periphery	PY17X_1350000	0.368966	0.1668	0	0.4968	SP	1	yes		PBANKA_134520	PCHAS_134980	PVX_082450	PF3D7_1330200	conserved Plasmodium protein, unknown function	P. yoelii protein exported in the internal parasite and the parasite periphery (this study)
periphery	PY17X_1214600	0.147586	0	0	0.207		1			PBANKA_121140	PCHAS_121210	PVX_094870	PF3D7_1013000	zinc finger protein, putative	P. yoelii protein localized in the parasite and the parasite periphery (this study)	Gene deleted parasite not different from wild type (Dr.O. Billker and Dr. J. Rayner personal communication)
periphery	PY17X_1100600	1.78579	1.6819	0.22	1.449	SP			yes					fam-a protein	P. yoelii protein localized in the parasite and the parasite periphery (this study)
periphery	PY17X_0049900	16.4411	7.8813	0.65	2.0286	SP			yes					fam-a protein	P. yoelii protein localized the parasite and the parasite periphery (this study)
periphery	PY17X_0102100	0.118069	0.1112	0	0		1			PBANKA_010050	PCHAS_010120	PVX_113230		YIR protein,PIR protein	P. yoelii protein localized in the parasite and the parasite periphery (this study)
periphery	PY17X_0621300	0.177103	0.1668	0.4	2.3598	SP				PBANKA_061860	PCHAS_062030	PVX_096280	PF3D7_0721100	conserved Plasmodium protein, unknown function	P. yoelii protein localized in the parasite and the parasite periphery (this study)	Gene deleted parasite cannot be obtained by genetic modification (Fonager J et al 2011)
periphery	PY17X_1147600	13.2532	3.7808	0.64	11.2608		1		yes	PBANKA_114580	PCHAS_114530			conserved rodent malaria protein, unknown function	P. yoelii protein localized in the parasite and the parasite periphery (this study)
periphery	PY17X_1365400	0.10331	0	1.62	0.5796	SP	2			PBANKA_135970	PCHAS_136430	PVX_083240	PF3D7_1346800	6-cysteine protein (P47)		Gene deleted parasite not different from wild type (RMgmDB).
periphery	PY17X_0818200	0.0442759	0.1251	0	0	SP	1			PBANKA_081490	PCHAS_081520	PVX_099120	PF3D7_0913900	arginine--tRNA ligase, putative
periphery	PY17X_0914000	0	0.0695	0.05	0	SP				PBANKA_091250	PCHAS_071380	PVX_092420	PF3D7_1136100	conserved Plasmodium protein, unknown function
periphery	PY17X_1013600	0.132828	0.1807	0	0		1			PBANKA_101210	PCHAS_101290	PVX_084905	PF3D7_1432800	conserved Plasmodium protein, unknown function
periphery	PY17X_1227200	0.0147586	0.0417	0.01	0		3			PBANKA_122400	PCHAS_122460	PVX_088215	PF3D7_0806700	conserved Plasmodium protein, unknown function
periphery	PY17X_1324800	0.0737931	0.5143	0.31	0.3726					PBANKA_132100	PCHAS_132430	PVX_117600	PF3D7_1457300	conserved Plasmodium protein, unknown function
periphery	PY17X_1344500	0.0295172	0.0695	0	0		4			PBANKA_133980	PCHAS_134440	PVX_116645	PF3D7_1324600	conserved Plasmodium protein, unknown function
peripheral	PY17X_1422000	0.145674	0.13	0.358722	0.157467	SP	2			PBANKA_142030	PCHAS_142210	PVX_122910	PF3D7_0713700	conserved Plasmodium protein, unknown function
periphery	PY17X_0809600	0.0885517	0	0.13	0	SP	2	yes		PBANKA_080640	PCHAS_080670	PVX_095290	PF3D7_0318900	conserved protein, unknown function		Gene deleted parasite not different from wild type (Dr.O. Billker and Dr. J. Rayner personal communication)
periphery	PY17X_1102400	0.501793	0.9035	0.23	0.3726		1				PCHAS_110100			conserved rodent malaria protein, unknown function
periphery	PY17X_1147700	1.18069	2.3074	0.34	1.4076		1			PBANKA_114590	PCHAS_114540			conserved rodent malaria protein, unknown function
periphery	PY17X_1147800	0.0590345	0.1112	0	0		1			PBANKA_114600	PCHAS_114550			conserved rodent malaria protein, unknown function
periphery	PY17X_0012500	0.162345	0.3058	0	0									fam-a protein
periphery	PY17X_0022500	0.147586	1.7792	0	0	SP								fam-a protein
periphery	PY17X_0033700	0.309931	0.3614	0	0	SP								fam-a protein
periphery	PY17X_0061000	0.147586	0.3614	0	0	SP								fam-a protein
periphery	PY17X_0601700	1.18069	4.8672	0.1	4.3884	SP			yes	PBANKA_021490				fam-a protein
periphery	PY17X_0724000	0.265655	0.3892	0	0	SP								fam-a protein
periphery	PY17X_1330200	63.14	896.97	2891.28	582.91					PBANKA_132640	PCHAS_132970	PVX_117322	PF3D7_1462800	glyceraldehyde-3-phosphate dehydrogenase, putative (GAPDH)
periphery	PY17X_0826700	16.7658	120.138	285.7	152.393					PBANKA_082340	PCHAS_082370	PVX_099535	PF3D7_0922500	phosphoglycerate kinase, putative (PGK)
periphery	PY17X_1429800	0.177103	3.2248	0	0					PBANKA_142770	PCHAS_142950	PVX_123295	PF3D7_0809700	RuvB-like helicase 1, putative (RUVB1)
periphery	PY17X_0028000	0.147586	0.49523	0.1	0.414		1							YIR protein,PIR protein
beyond PVM	PY17X_0206600	0.0147586	0	0.11	0.2484					PBANKA_020520	PCHAS_020360	PVX_081365	PF3D7_0108300	conserved Plasmodium protein, unknown function	P. falciparum orthologue localized in the erythrocyte cytoplasm and surface (Zhang, K. et al 1999)
beyond PVM	PY17X_0618600	0.0147586	0.0139	0.01	0	SP	10		yes	PBANKA_061590	PCHAS_061760	PVX_096410	PF3D7_0718300	cysteine repeat modular protein 2, putative (CRMP2)	P. falciparum orthologue found in the MC in blood stage trophozoite and plasma membrane in shizont (Thompson, J. et al 2007)	Gene deleted parasite not different from wild type (Thompson J et al 2007)
beyond PVM	PY17X_1001900	0.295172	0.1251	0.56	1.2834	SP			yes	PBANKA_100060	PCHAS_100150			erythrocyte membrane antigen 1	P. chabaudi orthologue localized beneath the RBC membrane (Deleersnijder, W.et al. 1992)
beyond PVM	PY17X_0840300	6.58234	2.919	0.24	2.1942	SP				PBANKA_083670				erythrocyte membrane associated protein 1, putative (EMAP1)	P. berghei orthologue is localized in the RBC membrane (Pasini, E.M. al 2013)
beyond PVM	PY17X_0317500	0.250897	0.1112	0.08	0.7038	SP		yes		PBANKA_021550				erythrocyte membrane associated protein 2, putative (EMAP2)	P. berghei orthologue is localized in the RBC membrane (Pasini, E.M. al 2013)	Gene deleted parasite not different from wild type ( Pasini, E.M. al 2013).
beyond PVM	PY17X_1371300	11.3945	11.3007	2.5	1.863		1	yes		PBANKA_136550	PCHAS_137010			exported protein IBIS1, putative (IBIS1)	P. berghei orthologue exported in specialized organelles in the host cytoplasm (Ingmundson, A. et al ‎2012)	The gene deleted parasite displayed a slight growth defect (Ingmundson, A. et al ‎2012).
beyond PVM	PY17X_1331700	3.852	1.251	0	0	SP			yes					fam-a protein	P. yoelii protein exported in the HCC and the parasite periphery (Siau et al 2014)
beyond PVM	PY17X_1045300	2.75986	1.5707	0	4.2228	SP			yes					fam-a protein	P. yoelii protein exported in the HCC and the parasite periphery (Siau et al 2014)
beyond PVM	PY17X_1201500	0.162345	0.1529	0	0	SP			yes					fam-a protein	P. yoelii protein exported in the HCC and the parasite periphery (Siau et al 2014)
beyond PVM	PY17X_1331400	198.828	26.7158	2.01	3.3948	SP				PBANKA_132730	PCHAS_133090			fam-a protein	P.berghei orthologue exported in the host cytoplasm (Pasini, E.M. et al ‎2013)
beyond PVM	PY17X_1373100	43.597	21.823	2.82	4.3884	SP			yes					fam-a protein	P.yoelii protein exported in the HCC and the parasite periphery (Siau, A. et al 2014)
beyond PVM	PY17X_0317000	0.14368	0.1251	0	0	SP		yes	yes	PBANKA_031630	PCHAS_000940			fam-b protein	P.yoelii protein exported in the HCC vesicles and the parasite periphery (Siau, A. et al 2014)
beyond PVM	PY17X_1249600	0.339448	0.1529	0.11	0	SP	1	yes	yes					fam-b protein	P. yoelii protein exported in the HCC (Siau et al 2014)
beyond PVM	PY17X_1373200	0.162345	0.1529	0	0	SP	1	yes	yes					fam-b protein	P.yoelii protein exported in the HCC and the parasite periphery (Siau, A. et al 2014)
beyond PVM	PY17X_0412900	0.32469	0	0	0.2898					PBANKA_041040	PCHAS_041130	PVX_119725	PF3D7_0312400	glycogen synthase kinase 3 (GSK3)	P. falciparum orthologue localized in the parasite MC (Droucheau, E. et al 2004)	Gene deleted parasite not different from wild type (Gomes AR et al 2015)
beyond PVM	PY17X_0216500	1.26924	0	0	0		1	yes	yes	PBANKA_021480	PCHAS_021330	PVX_081840		heat shock protein, putative	P. yoelii protein exported in the HCC and the parasite periphery (Siau, A. et al 2014)	Gene deleted parasite cannot be obtained by genetic modification ( Pasini, E.M. al 2013).
beyond PVM	PY17X_0816300	1.07738	0.6672	0.27	0.7038	SP				PBANKA_081310	PCHAS_081340	PVX_099040	PF3D7_0912000	inhibitor of cysteine proteases (ICP)	P. yoelii protein localized in the asexual blood stage parasite cytoplasm, the parasitophorous vacuole, and exported to dynamic exomembrane structures in the infected erythrocyte (Pei, Y. et al 2013)
beyond PVM	PY17X_0403800	0	0.0556	0.29	1.4076					PBANKA_040160	PCHAS_040250	PVX_119275	PF3D7_0303000	N-ethylmaleimide-sensitive fusion protein, putative	P. falciparum orthologue localized in the erythrocyte cytoplasm and specialized organelles (Hayashi, M. et al 2011)	Gene deleted parasite cannot be obtained by genetic modification (Dr.O. Billker and Dr. J. Rayner personal communication)
beyond PVM	PY17X_0411000	0	0	0.11	0.828	SP				PBANKA_040850	PCHAS_040940	PVX_119625	PF3D7_0310400	parasite-infected erythrocyte surface protein (PIESP1)	P. falciparum orthologue exported in the host cytosol (van Ooij, C. et al 2008)	Gene deleted parasite cannot be obtained by genetic modification (van Ooij, C. et al 2008)
beyond PVM	PY17X_1232500	5.28359	10.3694	0.96	1.7388		1	yes		PBANKA_122900	PCHAS_122970			Plasmodium exported protein, unknown function	P. berghei orthologue is localized in the HCC (Pasini, EM. al 2013)	Gene deleted parasite not different from wild type ( Pasini, E.M. al 2013).
beyond PVM	PY17X_0102300	0.546069	0.3614	0.08	0	SP	1	yes	yes	PBANKA_010070	PCHAS_010140			Plasmodium exported protein, unknown function	P. yoelii protein exported in the HCC and the parasite periphery (Siau et al 2014)
beyond PVM	PY17X_0626000	3.29117	3.2584	1.41	1.6974		1		yes	PBANKA_062310	PCHAS_000910			Plasmodium exported protein, unknown function	P. yoelii protein exported in the host cytoplasm and RBC membrane (Burns, J. M. Jr et al 1999)	Gene deleted parasite cannot be obtained by genetic modification (Fonager J et al 2011)
beyond PVM	PY17X_1333600	0.0295172	0	0.02	0		9		yes	PBANKA_132890	PCHAS_133350	PVX_117190	PF3D7_1465500	potassium channel, putative	P. falciparum orthologue Localized in the developing merozoites within RBCs. it was also observed outside of the merozoites and in the RBC cytosol (Waller, K. et al 2008)	Gene deleted parasite not different from wild type (Dr.O. Billker and Dr. J. Rayner personal communication)
beyond PVM	PY17X_0708300	0	0.4726	0.39	0.4968					PBANKA_070800	PCHAS_071730	PVX_089235	PF3D7_0822600	protein transport protein SEC23, putative (SEC23)	P. falciparum orthologue localized in the MC and the parasite cytoplasm (Wickert, H. et al 2003)	Gene deleted parasite cannot be obtained by genetic modification (Dr.O. Billker and Dr. J. Rayner personal communication)
beyond PVM	PY17X_0311500	0.0295172	0.6533	1.21	6.21					PBANKA_031100	PCHAS_031310	PVX_002830	PF3D7_0214100	protein transport protein SEC31, putative (SEC31)	P. falciparum orthologue localized in both parasite cytoplasm and erythrocyte cytoplasm vesicles (Adisa, A. et al 2001)
beyond PVM	PY17X_0525700	1.57917	3.753	0.44	0.3312					PBANKA_052430	PCHAS_052450	PVX_090250		tryptophan/threonine-rich antigen, putative	P. yoelii protein exported in the host cytoplasm and RBC membrane (Burns, J. M. Jr et al 2000)	Gene deleted parasite not different from wild type (Fonager J et al 2011)
beyond PVM	PY17X_0520200	0.689655	0.139	0.1	0.8694	SP				PBANKA_051910	PCHAS_051930			CCAT-binding transcription factor-like protein, putative	P. yoelii protein exported in the HCC and the parasite periphery (this study)
beyond PVM	PY17X_0520300	0.222069	0.2085	0.07	0.2898	SP				PBANKA_051920	PCHAS_051940			CCAT-binding transcription factor-like protein, putative	P. yoelii protein exported in the HCC and the parasite periphery (this study)
beyond PVM	PY17X_0054800	72.5681	44.7858	2.82	4.3884	SP			yes					fam-a protein	P. yoelii protein exported in the HCC (this study)
beyond PVM	PY17X_0201800	41.0732	10.842	1	2.0286	SP			yes					fam-a protein	P. yoelii protein exported in the HCC and the parasite periphery (this study)
beyond PVM	PY17X_0603000	0.147586	0	0	0	SP				PBANKA_060040	PCHAS_060230			fam-a protein	P. yoelii protein exported in the HCC and the parasite periphery (this study)
beyond PVM	PY17X_0700600	4.51614	1.7792	0.09	0.3726	SP								fam-a protein	P. yoelii protein exported in the HCC (this study)
beyond PVM	PY17X_0700700	1.73793	1.0147	0.32	2.4012	SP								fam-a protein	P. yoelii protein exported in the HCC and the parasite periphery (this study)
beyond PVM	PY17X_0801700	16.4411	0.3058	0	0	SP			yes					fam-a protein	P. yoelii protein exported in the HCC (this study)
beyond PVM	PY17X_0802400	0.856	0.6116	0	0	SP								fam-a protein	P. yoelii protein exported in the HCC and the parasite periphery (this study)
beyond PVM	PY17X_0841100	2.47945	0.7784	0.09	0.1656	SP								fam-a protein	P. yoelii protein exported in the HCC and the parasite periphery (this study)
beyond PVM	PY17X_1043000	1.81531	0.6811	0.1	0	SP								fam-a protein	P. yoelii protein exported in the HCC and the parasite periphery (this study)
beyond PVM	PY17X_1202900	3.51255	0.9174	0	0	SP					PCHAS_011360			fam-a protein	P. yoelii protein exported in the HCC (this study)
beyond PVM	PY17X_1303300	0.856	0.278	0	0	SP				PBANKA_130035				fam-a protein	P. yoelii protein exported in the HCC and the parasite periphery (this study)
beyond PVM	PY17X_1304000	0.915034	0.695	0	0	SP					PCHAS_130360			fam-a protein	P. yoelii protein exported in the HCC (this study)
beyond PVM	PY17X_1331900	6.06579	1.0842	0.21	0	SP			yes					fam-a protein	P. yoelii protein exported in the HCC and the parasite periphery (this study)
beyond PVM	PY17X_1371400	0.132828	0	0	0	SP				PBANKA_136560	PCHAS_137020			fam-a protein	P. yoelii protein exported in the HCC and the parasite periphery (this study)
beyond PVM	PY17X_1372600	0.575586	0.3336	0.11	0		2	yes						fam-b protein	P. yoelii protein exported in the HCC (this study)
beyond PVM	PY17X_0920900	3.18786	0.9591	0.69	2.1528	SP			yes	PBANKA_091920	PCHAS_092690			fam-d protein	P. yoelii protein exported in the RBC membrane, the HCC and the parasite periphery (this study)
beyond PVM	PY17X_0921200	0.162345	0	0	0	SP			yes		PCHAS_092520, PCHAS_092530, PCHAS_092550, PCHAS_092560, PCHAS_092570, PCHAS_092580, PCHAS_092610, PCHAS_092620, PCHAS_092630			fam-d protein	P. yoelii protein exported in the HCC and the parasite periphery (this study)
beyond PVM	PY17X_1445800	33.2954	29.9962	5.38	5.8788	SP				PBANKA_144330	PCHAS_144550	PVX_124060	PF3D7_1228600	merozoite surface protein 9, putative	P. yoelii protein exported in the HCC and the parasite periphery (this study) / P. falciparum orthologue localized in the merozoite plasma membrane (Sharma, P. et al 1998)
beyond PVM	PY17X_0216200	2.16952	0.4865	0	0	SP	1	yes		PBANKA_021455	PCHAS_021300	PVX_081830		Plasmodium exported protein, unknown function	P. yoelii protein exported in the HCC (this study)
beyond PVM	PY17X_0626300	5.88869	4.2256	1.31	1.3248	SP	1			PBANKA_062330	PCHAS_000880			tryptophan-rich antigen, putative	P. yoelii protein exported in the HCC and the parasite periphery (this study)
beyond PVM	PY17X_0014700	0.132828	0.46236	0.1	0.3726		1							YIR protein,PIR protein	P. yoelii protein exported in the HCC and the parasite periphery (this study)
beyond PVM	PY17X_0207100	0.0885517	0	0.06	0	SP	5			PBANKA_020570	PCHAS_020410	PVX_081390	PF3D7_0107700	conserved Plasmodium membrane protein, unknown function
beyond PVM	PY17X_0827000	0.0295172	0.0139	0.01	0		2			PBANKA_082370	PCHAS_082400	PVX_099550	PF3D7_0922800	conserved Plasmodium protein, unknown function
beyond PVM	PY17X_1007800	0.132828	0	0	0	SP	2			PBANKA_100640	PCHAS_100730	PVX_000805	PF3D7_0408800	conserved Plasmodium protein, unknown function
beyond PVM	PY17X_1013300	0.0442759	0	0.03	0		9			PBANKA_101180	PCHAS_101260	PVX_084885	PF3D7_1433100	conserved Plasmodium protein, unknown function
beyond PVM	PY17X_1427900	0.0737931	0	0.02	0		2			PBANKA_142580	PCHAS_142760	PVX_123185	PF3D7_0811700	conserved Plasmodium protein, unknown function
beyond PVM	PY17X_1437800	0.0442759	0.0139	0	0		4			PBANKA_143540	PCHAS_143740	PVX_123650		conserved Plasmodium protein, unknown function
beyond PVM	PY17X_0839900	0.233257	0.19203	0	0	SP				PBANKA_083650	PCHAS_083680			conserved rodent malaria protein, unknown function
beyond PVM	PY17X_1005300	0.546069	0.2363	0.37	0	SP	2			PBANKA_100390	PCHAS_100480			conserved rodent malaria protein, unknown function
beyond PVM	PY17X_0102800	0.0442759	0	0.03	0	SP	2			PBANKA_010120	PCHAS_010190	PVX_113285	PF3D7_0602400	elongation factor G, putative		Gene deleted parasite cannot be obtained by genetic modification (Dr.O. Billker and Dr. J. Rayner personal communication)
beyond PVM	PY17X_0001000	80.9363	50.5126	1.4	4.2228	SP								fam-a protein
beyond PVM	PY17X_0003300	0.177103	0.1668	0	0									fam-a protein
beyond PVM	PY17X_0011300	4.51614	0.139	0	0	SP	2							fam-a protein
beyond PVM	PY17X_0022800	80.9363	50.5126	3.09	4.2228	SP								fam-a protein
beyond PVM	PY17X_0033600	3.43876	2.5437	0.65	1.6974	SP								fam-a protein
beyond PVM	PY17X_0034700	0.383724	0.3614	0.12	0									fam-a protein
beyond PVM	PY17X_0052300	3.43876	2.0294	0.22	1.6974	SP								fam-a protein
beyond PVM	PY17X_0054500	0.147586	0.139	0	0	SP								fam-a protein
beyond PVM	PY17X_0054700	100.093	65.1771	2.78	4.2228	SP			yes					fam-a protein
beyond PVM	PY17X_0059000	1.29876	0.9591	0.11	0.4554	SP								fam-a protein
beyond PVM	PY17X_0059100	0.309931	0.3058	0	0									fam-a protein
beyond PVM	PY17X_0060400	0.132828	0.1251	0	0	SP								fam-a protein
beyond PVM	PY17X_0061200	0.147586	0	0	0	SP								fam-a protein
beyond PVM	PY17X_0101000	0.457517	0.2641	0	0	SP								fam-a protein
beyond PVM	PY17X_0116000	0.147586	0.139	0	0	SP								fam-a protein
beyond PVM	PY17X_0201700	0.147586	0.139	0	0	SP	1							fam-a protein
beyond PVM	PY17X_0202400	0.32469	0.3058	0	0	SP								fam-a protein
beyond PVM	PY17X_0402900	0.383724	0.1251	0	0	SP								fam-a protein
beyond PVM	PY17X_0403000	0.856	0.278	0	0	SP				PBANKA_040080				fam-a protein
beyond PVM	PY17X_0501700	4.51614	0.139	0	0	SP								fam-a protein
beyond PVM	PY17X_0501800	1.07738	0.4309	0	0	SP								fam-a protein
beyond PVM	PY17X_0526700	0.162345	0.1529	0	0				yes					fam-a protein
beyond PVM	PY17X_0626400	0.457517	0.1251	0	0	SP				PBANKA_062340	PCHAS_000870			fam-a protein
beyond PVM	PY17X_0723900	0.265655	0	0	0	SP	1							fam-a protein
beyond PVM	PY17X_0840900	0.723172	0.3058	0.1	0.414	SP								fam-a protein
beyond PVM	PY17X_0900600	4.51614	0.2641	0	0	SP								fam-a protein
beyond PVM	PY17X_1102100	0.147586	0	0	0	SP				PBANKA_110100	PCHAS_110075			fam-a protein
beyond PVM	PY17X_1149800	0.295172	0.278	0	0	SP								fam-a protein
beyond PVM	PY17X_1201100	0.32469	0.3058	0	0	SP			yes					fam-a protein
beyond PVM	PY17X_1203000	0.501793	0.4309	0	0									fam-a protein
beyond PVM	PY17X_1300800	0.295172	0	0	0	SP			yes					fam-a protein
beyond PVM	PY17X_1301800	0.309931	0.139	0	0	SP					PCHAS_130240, PCHAS_130300			fam-a protein
beyond PVM	PY17X_1303200	0.147586	0.139	0.1	0	SP								fam-a protein
beyond PVM	PY17X_1303700	0.309931	0.2919	0	0	SP								fam-a protein
beyond PVM	PY17X_1331200	0.236138	0.2224	0	0.3312	SP								fam-a protein
beyond PVM	PY17X_1332000	2.568	2.0572	0.83	0	SP			yes					fam-a protein
beyond PVM	PY17X_1400300	80.9363	0.4726	0	0.414	SP								fam-a protein
beyond PVM	PY17X_0050100	0.191862	0.1807	0	0									fam-a protein, pseudogene
beyond PVM	PY17X_1250000	0.575586	0	0	0		1	yes						fam-b protein
beyond PVM	PY17X_1250300	0.162345	0	0	0	SP	2	yes	yes					fam-b protein
beyond PVM	PY17X_1303900	0.428	0.1251	0	0	SP	1							fam-b protein
beyond PVM	PY17X_0308900	0.0590345	0.0556	0	0		3			PBANKA_030830	PCHAS_031050	PVX_002955	PF3D7_0211500	GAF domain-related protein, putative
beyond PVM	PY17X_0911700	0.0147586	0.0139	0.01	0		22			PBANKA_091030	PCHAS_071160	PVX_092535	PF3D7_1138400	guanylyl cyclase, putative (GCalpha)		Gene deleted parasite cannot be obtained by genetic modification (Hirai M et al 2006, Moon RW et al 2009)	Gene deleted parasite cannot be obtained by genetic modification in P. falciparum (Taylor CJ et al 2008)
beyond PVM	PY17X_0312300	12.9728	5.8102	0.12	0.1656	SP				PBANKA_031180	PCHAS_031390	PVX_002785	PF3D7_0215300	long-chain acyl-CoA synthase, putative
beyond PVM	PY17X_1007700	0.10331	0.0556	0	0	SP				PBANKA_100630	PCHAS_100720	PVX_000810	PF3D7_0408700	perforin-like protein 1,sporozoite micronemal protein essential for cell traversal (SPECT2)		Gene deleted parasite not different from wild type (Ishino T et al 2005, Amino R et al 2008)
beyond PVM	PY17X_0301100	0.280414	0.3197	0.11	0.2898		1			PBANKA_030060				Plasmodium exported protein, unknown function
beyond PVM	PY17X_0617800	0.118069	0	0	0.1656					PBANKA_061510	PCHAS_061680	PVX_000560	PF3D7_0717400	queuine tRNA-ribosyltransferase, putative		The gene deleted parasite displayed a slight growth defect (Dr.O. Billker and Dr. J. Rayner personal communication)
beyond PVM	PY17X_0808100	0.0295172	0.0278	0.02	0	SP	1			PBANKA_080500	PCHAS_080530	PVX_087915	PF3D7_0707800	RAP protein, putative
beyond PVM	PY17X_0501400	0.0442759	0	0	0.0414		1							reticulocyte binding protein, putative (Py235)
beyond PVM	PY17X_1249900	0.0442759	0	0.01	0.0414	SP	1							reticulocyte binding protein, putative (Py235)
beyond PVM	PY17X_1302700	0.0590345	0	0	0	SP	1							reticulocyte binding protein, putative (Py235)
beyond PVM	PY17X_0621900	0.888552	0.60549	0.35858	0.543678	SP				PBANKA_061920	PCHAS_062090	PVX_096260	PF3D7_0721700	secreted ookinete protein, putative (PSOP1)		Gene deleted parasite not different from wild type (Ecker A et al 2008)
beyond PVM	PY17X_1237000	0.206621	0	0	0	SP				PBANKA_123360	PCHAS_123420	PVX_080305	PF3D7_0518800	secreted ookinete protein, putative (PSOP13)		Gene deleted parasite not different from wild type (Ecker A et al 2008)
beyond PVM	PY17X_1358800	0.10331	0.0417	0	0	SP				PBANKA_135340	PCHAS_135800	PVX_082920	PF3D7_1340000	secreted ookinete protein, putative (PSOP7)		Gene deleted parasite not different from wild type (Ecker A et al 2008)
beyond PVM	PY17X_0305400	0.708414	0.5977	0.16	0.3726	SP				PBANKA_030480	PCHAS_030700	PVX_003795, PVX_003800, PVX_003805, PVX_003810, PVX_003820, PVX_003825, PVX_003830, PVX_003835, PVX_003840, PVX_003845, PVX_003850	PF3D7_0207900, PF3D7_0208000	serine repeat antigen 4 (SERA4)
beyond PVM	PY17X_0820300	0.0737931	0.0278	0.02	0.0828		11		yes	PBANKA_081700	PCHAS_081730	PVX_099230	PF3D7_0916000	sugar transporter, putative
beyond PVM	PY17X_0015100	0.148143	0.139124	0	0		1							YIR protein,PIR protein
beyond PVM	PY17X_0019400	0.147586	0.01567	0	0		1							YIR protein,PIR protein
beyond PVM	PY17X_0022900	0.132828	0.1301	0	0		1							YIR protein,PIR protein
beyond PVM	PY17X_0030700	0.132828	0.1251	0	0		1							YIR protein,PIR protein
beyond PVM	PY17X_0042100	0.147126	0.13514	0	0		1							YIR protein,PIR protein
beyond PVM	PY17X_0043900	0.146586	0.138134	0.1	0		1							YIR protein,PIR protein
beyond PVM	PY17X_0045100	0.132828	0	0.1	0		1		yes					YIR protein,PIR protein
beyond PVM	PY17X_0045200	0.146573	0.136133	0	0		1		yes					YIR protein,PIR protein
beyond PVM	PY17X_0048100	0.147586	0.0357	0	0		1		yes					YIR protein,PIR protein
beyond PVM	PY17X_0049800	0.132828	0.139	0.1	0		1							YIR protein,PIR protein
beyond PVM	PY17X_0055100	0.147586	0	0.03214	0		1							YIR protein,PIR protein
beyond PVM	PY17X_0058700	0.295172	0.278	0.125	0		1							YIR protein,PIR protein
beyond PVM	PY17X_0100900	0.295172	0.288	0	0.135		1		yes					YIR protein,PIR protein
beyond PVM	PY17X_0401800	0.149586	0.139154	0	0		1		yes					YIR protein,PIR protein
beyond PVM	PY17X_0948200	0.147586	0	0	0.0142		1		yes					YIR protein,PIR protein
beyond PVM	PY17X_1149400	0.295172	0.278	0	0		1		yes					YIR protein,PIR protein
beyond PVM	PY17X_1373000	0.132828	0	0	0		1		yes					YIR protein,PIR protein
beyond PVM	PY17X_1400400	0.259586	0.257743	0.228434	0.104354		1							YIR protein,PIR protein
internal	PY17X_0712800	2.27283	85.5545	55.41	387.504					PBANKA_071260	PCHAS_072170	PVX_089505	PF3D7_0818200	14-3-3 protein, putative (14-3-3I)	P. falciparum orthologue localized in parasite nucleus (Dastidar, E. G. et al 2013)
internal	PY17X_1312000	0	0	0.1	0.828		2			PBANKA_130820	PCHAS_131140	PVX_118280	PF3D7_1444300	1-acyl-sn-glycerol-3-phosphate acyltransferase (LPAAT)	P. yoelii protein protein localized in the parasite ER (Lindner SE et al 2014)	Gene deleted parasite cannot be obtained by genetic modification (Fonager, J. et al 2011)
internal	PY17X_1231500	0	0	0.63	3.4776					PBANKA_122800	PCHAS_122870	PVX_093630	PF3D7_0802200	1-cys peroxiredoxin, putative	P. yoelii protein localized in the parasite cytoplasm (Kawazu S. et al 2003)
internal	PY17X_1352800	0	0	0.38	2.2356	SP				PBANKA_134780	PCHAS_135240	PVX_082580	PF3D7_1333000	20 kDa chaperonin, putative (CPN20)	P. falciparum orthologue localized in the apicoplast (Sato, S. et al 2005)
internal	PY17X_1042100	0	0.1946	0.42	1.242					PBANKA_103960	PCHAS_104040	PVX_086315	PF3D7_1402300	26S proteasome regulatory subunit RPN6, putative (RPN6)	P. falciparum orthologue localized in the parasite cytoplasm (Wong, E. H et al 2011)
internal	PY17X_1412900	0	0	6.59	8.0316					PBANKA_141110	PCHAS_141300	PVX_122460	PF3D7_1312600	2-oxoisovalerate dehydrogenase subunit alpha, mitochondrial, putative (BCKDHA)	P. berghei orthologue is exported in the parasite mitochondrion (Falkard, B. et al 2013)
internal	PY17X_1105300	0	0	1.88	9.729					PBANKA_110420	PCHAS_110390	PVX_097790	PF3D7_0504600	2-oxoisovalerate dehydrogenase subunit beta, mitochondrial, putative (BCKDHB)	P. falciparum orthologue localized in the mitochondrion (Gunther, S. et al 2005)
internal	PY17X_1449300	0	0	1.82	11.3436	SP				PBANKA_144680	PCHAS_144900	PVX_100550	PF3D7_1232100	60 kDa chaperonin, putative (CPN60)	P. falciparum orthologue localized in the apicoplast (Sato, S. et al 2004)
internal	PY17X_0112600	0	0	0.08	0.3312	SP				PBANKA_011100	PCHAS_011160	PVX_113775	PF3D7_0612700	6-cysteine protein (P12)	P. falciparum orthologue localized in the merozoite plasma membrane (Sanders, P. R. et al 2005)
internal	PY17X_1358700	0	0	0	0.1242		4			PBANKA_135330	PCHAS_135790	PVX_082915	PF3D7_1339900	ABC transporter, putative	P. falciparum orthologue localized in the parasite plasma membrane and food vacuole (Kavishe, R. A. et al 2009)	Gene deleted parasite cannot be obtained by genetic modification (Van Ooij C et al 2008)
internal	PY17X_1360900	0	0	0.45	1.863					PBANKA_135520	PCHAS_135980	PVX_083005	PF3D7_1342100	aconitate hydratase, putative	P. falciparum orthologue localized in the parasite mitochondrion, food vacuole and cytoplasm (Hodges, M. et al 2005)		Gene deleted parasite not different from wild type in P. Falciparum (Ke H et al 2015)
internal	PY17X_1210400	0	0	5.18	75.762					PBANKA_120720	PCHAS_120790	PVX_094660	PF3D7_1008900	adenylate kinase, putative (AK1)	P. falciparum orthologue localized in the parasite cytoplasm (Ma, J. et al 2012)
internal	PY17X_0204200	0	0	0.3	0.5796					PBANKA_020280	PCHAS_020120	PVX_081255	PF3D7_0110900	adenylate kinase-like protein 1, putative (AKLP1)	P. falciparum orthologue localized in the parasite cytoplasm (Ma, J. et al 2012)
internal	PY17X_1321900	0.0590345	0.3892	2.02	5.6304	SP				PBANKA_131810	PCHAS_132140	PVX_117760	PF3D7_1454400	aminopeptidase P, putative (APP)	P. falciparum orthologue localized in the parasite cytosol and food vacuole (Dalal, S. et al 2007)	The gene deleted parasite displayed a growth defect (RMgmDB)
internal	PY17X_0916500	0	0	0.1	1.449	SP	1			PBANKA_091500	PCHAS_093100	PVX_092275	PF3D7_1133400	apical membrane antigen 1 (AMA1)	P. yoelii protein localized in the merozoite apical end (Noe, A. R. et al 1998)	The gene deleted parasite displayed a growth defect (Bargieri DY et al 2013)	Gene deleted parasite cannot be obtained by genetic modification in P. falciparum (Yap A et al 2014)
internal	PY17X_1005000	0	0	0	0.3312		1			PBANKA_100360	PCHAS_100450	PVX_000945	PF3D7_0405900	apical sushi protein, putative (ASP)	P. falciparum orthologue localized in the merozoite apical end (O'Keeffe, A. H. et al 2005)
internal	PY17X_0917100	0	0	0.12	1.035		6			PBANKA_091560	PCHAS_093040	PVX_092245	PF3D7_1132800	aquaglyceroporin, putative (AQP)	P. berghei protein localized in the parasite plasma membrane (Promeneur, D. et al 2007)	Gene deleted parasite not different from wild type (Promeneur, D. et al 2007)
internal	PY17X_1019900	0	0.4448	0.62	1.6974					PBANKA_101840	PCHAS_101920	PVX_085215	PF3D7_1426200	arginine methyltransferase 1, putative (PRMT1)	P. falciparum orthologue localized in the parasite cytoplasm and nucleus (Fan, Q. et al 2009)
internal	PY17X_0717100	0	0	0.11	0.4554					PBANKA_071690	PCHAS_072600	PVX_089700	PF3D7_0414900	armadillo-domain containing rhoptry protein, putative (ARO)	P. falciparum orthologue found with a apical localization in mature schizont (Hu, G. et al 2010)
internal	PY17X_0525200	0	0	0	0.7038	SP				PBANKA_052380	PCHAS_052400	PVX_090210	PF3D7_0423400	asparagine rich protein, putative	P. falciparum orthologue localized in the parasite apical end (Wickramarachchi, T. et al 2008)
internal	PY17X_1451500	0.147586	0.3753	1.04	3.933	SP	1			PBANKA_144900	PCHAS_145130	PVX_100670	PF3D7_1234400	aspartyl protease, putative	P. falciparum orthologue localized in the parasite cytoplasm (van Ooij, C. et al 2008)	Gene deleted parasite cannot be obtained by genetic modification (Van Ooij C et al 2008)
internal	PY17X_0612900	0.0295172	0	0.27	0.9936		5			PBANKA_061040	PCHAS_061210	PVX_084625	PF3D7_1211900	ATPase, putative	P. falciparum orthologue localized in the parasite cytoplasm (Dyer, M. et al 1996)
internal	PY17X_0307400	0.0885517	0.3753	2.73	6.003					PBANKA_030680	PCHAS_030900	PVX_003945	PF3D7_0209800	ATP-dependent RNA helicase UAP56, putative (UAP56)	P. falciparum orthologue localized in the parasite cytoplam and nucleus (Shankar, J. et al 2008)
internal	PY17X_0617900	0	0.1529	0.61	3.2292					PBANKA_061520	PCHAS_061690	PVX_000555	PF3D7_0717500	calcium-dependent protein kinase 4, putative (CDPK4)	P. falciparum orthologue parasite plasma membrane during gametocyte	Gene deleted parasite not different from wild type (Billker O et al 2004)	Gene deleted parasite not different from wild type P. falciparum parasite (Dvorin JD et al 2010)
internal	PY17X_0717500	0.0295172	0.0278	0.02	0.1656					PBANKA_071730	PCHAS_072640	PVX_089720	PF3D7_0415300	cdc2-related protein kinase 3 (CRK3)	P. falciparum orthologue localized in the nucleus (Halbert, J. et al 2010)	Gene deleted parasite cannot be obtained by genetic modification (tewari R et al 2010)
internal	PY17X_1224800	0.0737931	0.1112	0.16	0.414					PBANKA_122160	PCHAS_122230		PF3D7_0711000	cell division cycle ATPase, putative	P. falciparum orthologue localized in the apicoplast (Spork, S.et al 2009)
internal	PY17X_0714400	0	0	0.18	1.7388	SP				PBANKA_071420	PCHAS_072330	PVX_089580	PF3D7_0816600	chaperone protein ClpB1, putative (ClpB1)	P. falciparum orthologue localized in the apicoplast (El Bakkouri, M. et al 2010)
internal	PY17X_1128500	0	0	0.24	1.3662		9			PBANKA_112700	PCHAS_112650	PVX_114515	PF3D7_0628300	choline/ethanolaminephosphotransferase (CEPT)	P. berghei protein localized in the parasite ER (Dechamps, S. et al 2010)	Gene deleted parasite cannot be obtained by genetic modification (Dechamps, S. et al 2010)
internal	PY17X_1416800	0	0.0973	0.21	0.8694					PBANKA_141510	PCHAS_141690	PVX_122650	PF3D7_1316600	choline-phosphate cytidylyltransferase, putative (CCT)	P. berghei protein localized in the parasite cytoplasm (Dechamps, S. et al 2010)	Gene deleted parasite cannot be obtained by genetic modification (Dechamps, S. et al 2010)
internal	PY17X_0945200	0	0	0.18	0.7452					PBANKA_094270	PCHAS_090160	PVX_090890	PF3D7_1104200	chromatin remodeling protein, putative (SNF2L)	P. falciparum orthologue localized in the parasite nucleus (Ji, D. D. et al 1998)
internal	PY17X_0507800	0	0	0.05	0.207					PBANKA_050670	PCHAS_050680	PVX_111595	PF3D7_1022500	citrate synthase, mitochondrial precursor, putative	P. falciparum orthologue localized in the mitochondrion (Tonkin, C. J. et al 2004)		Gene deleted parasite not different from wild type P. falciparum parasite (Ke H et al 2015)
internal	PY17X_1428000	0.383724	0.5143	0.46	1.2834	SP				PBANKA_142590	PCHAS_142770	PVX_123190	PF3D7_0811600	conserved Plasmodium protein, unknown function	P. berghei orthologue localized in the merozoite (RMgmDB)
internal	PY17X_1139200	0.309931	3.336	2.56	5.1336					PBANKA_113780	PCHAS_113730	PVX_115050	PF3D7_1361800	conserved Plasmodium protein, unknown function	P. berghei orthologue localized in the parasite cytoplasm (Pasini, E.M. et al ‎2013)
internal	PY17X_1213800	0	0	0.23	1.4904	SP				PBANKA_121060	PCHAS_121130	PVX_094830	PF3D7_1012200	conserved Plasmodium protein, unknown function	P. falciparum orthologue found with a apical localization in mature schizont (Hu, G. et al 2010)
internal	PY17X_1342000	0	0	0	0.7452	SP	1			PBANKA_133730	PCHAS_134190	PVX_116775	PF3D7_1321900	conserved Plasmodium protein, unknown function	P. falciparum orthologue localized in the parasite apical end (Hu, G. et al 2010)
internal	PY17X_0206400	0	0	1.86	3.3948					PBANKA_020500	PCHAS_020340	PVX_081355	PF3D7_0108500	conserved Plasmodium protein, unknown function	P. falciparum orthologue localized in the parasite cytoplasm and nucleus (Heiber, A. et al 2013)	Gene deleted parasite cannot be obtained by genetic modification (Fonager, J. et al 2011)
internal	PY17X_1125700	0	0	0.08	0.3312	SP				PBANKA_112430	PCHAS_112380	PVX_114375	PF3D7_0625400	conserved Plasmodium protein, unknown function	P. falciparum orthologue localized in the parasite preinuclear region, possibly the ER (Heiber, A. et al 2013)
internal	PY17X_0839700	0	0	0.02	0.0828	SP				PBANKA_083630	PCHAS_083660	PVX_086930	PF3D7_0935800	cytoadherence linked asexual protein 9 (CLAG9)	P. falciparum orthologue localized in the parasite apical end (Gardiner, D. L. et al 2004)	Gene deleted parasite cannot be obtained by genetic modification (RMgmDB)	Gene deleted parasite not different from wild type P. falciparum parasite (Nacer A et al 2011)
internal	PY17X_1402200	0.280414	0.1529	5.09	23.3082	SP	1			PBANKA_140060	PCHAS_140250		PF3D7_0220800	cytoadherence linked asexual protein, putative	P. berghei orthologue Localized in the merozoite apical end (Pasini, E.M. et al ‎2013)	Gene deleted parasite cannot be obtained by genetic modification (Pasini EM et al 2013)
internal	PY17X_0815200	0	0	0	0.2898		1		yes	PBANKA_081190	PCHAS_081220	PVX_098980	PF3D7_0910800	cytosolic Fe-S cluster assembly factor NBP35, putative (NBP35)	P. yoelii protein localized in the internal parasite (Siau et al 2014)
internal	PY17X_1005400	0	0.5004	0.51	6.2514					PBANKA_100400	PCHAS_100490	PVX_000925	PF3D7_0406400	cytosolic glyoxalase II, putative	P. falciparum orthologue localized in the parasite cytoplasm (Urscher, M. et al 2010)
internal	PY17X_0707000	0	0	0.56	2.898		2			PBANKA_070670	PCHAS_071600	PVX_089165	PF3D7_0823900	dicarboxylate/tricarboxylate carrier, putative (DTC)	P. falciparum orthologue Localized in the parasite mitochondrion (van Dooren, G. G. et al 2006)
internal	PY17X_1449400	0	0	0.73	1.9458					PBANKA_144690	PCHAS_144910	PVX_100555	PF3D7_1232200	dihydrolipoyl dehydrogenase, mitochondrial (LPD1)	P. falciparum orthologue localized in the parasite mitochondrion (Gunther, S. et al 2005)
internal	PY17X_0933300	0	0.0556	0.23	0.9522	SP	1			PBANKA_093130	PCHAS_091300	PVX_091465	PF3D7_1116700	dipeptidyl aminopeptidase 1, putative (DPAP1)	P. falciparum orthologue localized in the parasite food vacuole and PV (Klemba, M. et al 2004)	The gene deleted parasite displayed a growth defect (RMgmDB)	Gene deleted parasite cannot be obtained by genetic modification in P. falciparum (Klemba, M. et al 2004)
internal	PY17X_1003800	0	0	0	0.1242	SP				PBANKA_100240	PCHAS_100330	PVX_001005	PF3D7_0404700	dipeptidyl aminopeptidase 3, putative (DPAP3)	P. falciparum orthologue found with a apical localization in mature schizont (Hu, G. et al 2010)	Gene deleted parasite not different from wild type (RMgmDB)
internal	PY17X_1027300	0.0442759	0.0417	0.68	4.5954					PBANKA_102490	PCHAS_102570	PVX_085565	PF3D7_1417800	DNA replication licensing factor MCM2, putative (MCM2)	P. falciparum orthologue localized in the nucleus (Patterson, S. et al 2006)
internal	PY17X_1417300	0	0	0.7	3.3534					PBANKA_141560	PCHAS_141740	PVX_122675	PF3D7_1317100	DNA replication licensing factor MCM4, putative (MCM4)	P. falciparum orthologue localized in the parasite nucleus (Gupta, A. et al 2006)
internal	PY17X_1133000	0.0442759	0.0417	0.71	3.1464					PBANKA_113160	PCHAS_113110	PVX_114735	PF3D7_1355100	DNA replication licensing factor MCM6, putative (MCM6)	P. falciparum orthologue localized in parasite nucleus (Patterson, S. et al 2006)
internal	PY17X_1008400	0	0	0	0.207					PBANKA_100700	PCHAS_100790	PVX_000775	PF3D7_0409400	DnaJ protein, putative	P. falciparum orthologue localized in the parasite apicoplast (Kumar, A. et al 2010)
internal	PY17X_0908800	0.383724	0.1112	0	0	SP				PBANKA_090740	PCHAS_070860	PVX_092685	PF3D7_1141600	dolichol-phosphate mannosyltransferase, putative (DPM1)	P. falciparum orthologue localized in the parasite ER (Delorenzi, M. et al 2002)
internal	PY17X_0521500	0	0	0.08	0.6624					PBANKA_052040	PCHAS_052060	PVX_110885	PF3D7_1037500	dynamin, putative (DYN2)	P. falciparum orthologue localized in the parasite cytoplasm vesicles (Charneau, S. et al 2007)	Gene deleted parasite cannot be obtained by genetic modification (RMgmDB)
internal	PY17X_0905000	0.10331	0.8618	2.84	10.1844					PBANKA_090360	PCHAS_070480	PVX_092875	PF3D7_1145400	dynamin-like protein, putative	P. falciparum orthologue localized in the parasite cytoplasm, food vacuoles, nucleus membrane, cytoplasm of erythrocyte and on the parasite plasma membrane, parasitophorous vacuole membrane, and even erythrocyte plasma membrane ( Li, H. et al 2004)	Gene deleted parasite cannot be obtained by genetic modification (RMgmDB)
internal	PY17X_0940900	0	0	4.49	5.9616	SP				PBANKA_093840	PCHAS_090590	PVX_091105	PF3D7_1108600	endoplasmic reticulum-resident calcium binding protein, putative	P. falciparum orthologue localized in the parasite ER (La Greca, N. et al 1997)
internal	PY17X_1217500	27.5543	177.42	1411.47	2209.52					PBANKA_121430	PCHAS_121500	PVX_095015	PF3D7_1015900	enolase, putative (ENO)	P. yoelii protein localized in the parasite nucleus (Pal-Bhowmick, I. et al 2007)
internal	PY17X_0925700	0	0.0834	0.13	0.2484					PBANKA_092370	PCHAS_092070	PVX_091845	PF3D7_1124600	ethanolamine kinase, putative (EK)	P. falciparum orthologue localized in the parasite cytoplasm (Alberge, B. et al 2010)	Gene deleted parasite cannot be obtained by genetic modification (RMgmDB)
internal	PY17X_1366200	0	0.0695	0.22	0.6624					PBANKA_136050	PCHAS_136510	PVX_083280	PF3D7_1347700	ethanolamine-phosphate cytidylyltransferase, putative (ECT)	P. berghei protein localized in the parasite cytoplasm (Dechamps, S. et al 2010)	Gene deleted parasite cannot be obtained by genetic modification (Dechamps, S. et al 2010)
internal	PY17X_1235600	0.0442759	0	0.83	4.4712					PBANKA_123220	PCHAS_123280	PVX_080380	PF3D7_0517400	FACT complex subunit SPT16, putative (FACT-L)	P. berghei orthologue is localized in the parasite nucleus (Laurentino, EC. Et al 2011)	Gene deleted parasite cannot be obtained by genetic modification (RMgmDB)
internal	PY17X_1138400	0.118069	1.2788	3.68	19.3752					PBANKA_113700	PCHAS_113650	PVX_115000	PF3D7_1360800	falcilysin, putative (FLN)	P. falciparum orthologue localized in the parasite apicoplast (Ponpuak, M. et al 2007)	Gene deleted parasite cannot be obtained by genetic modification (RMgmDB)	Gene deleted parasite cannot be obtained by genetic modification in P. falciparum (Ponpuak M et al 2007)
internal	PY17X_1037500	0	0	0.75	7.3692					PBANKA_103520	PCHAS_103600	PVX_086080	PF3D7_1407000	fibrillarin, putative (NOP1)	P. berghei protein localized in the parasite perinuclear region (Trueman, H. E. et al 2004)	Gene deleted parasite not different from wild type (Claudianos C et al 2002)
internal	PY17X_1312400	14.2568	43.3263	132.11	151.814					PBANKA_130860	PCHAS_131180	PVX_118255	PF3D7_1444800	fructose-bisphosphate aldolase 2 (ALDO2)	P. falciparum orthologue localized in the parasite cytoplasm (Daubenberger, C. A. et al 2003)
internal	PY17X_1327500	0	0	0	0.3726					PBANKA_132370	PCHAS_132700	PVX_117455	PF3D7_1460100	FYVE and coiled-coil domain-containing protein, putative (FCP)	P. falciparum orthologue localized in the parasite food vacuole (McIntosh, M. T. et al 2007)
internal	PY17X_0525300	0	0	0.25	1.035		6			PBANKA_052390	PCHAS_052410	PVX_090215	PF3D7_0423500	glideosome associated protein with multiple membrane spans 2, putative (GAPM2)	P. falciparum orthologue localized in the parasite inner membrane complex (Bullen, H. E. et al 2009)
internal	PY17X_1430600	0	0	0.15	0.8694	SP	3			PBANKA_142850	PCHAS_143030	PVX_123330	PF3D7_1212500	glycerol-3-phosphate 1-O-acyltransferase, putative	P. falciparum orthologue localized in the parasite ER (Santiago, T. C. et al 2004)
internal	PY17X_0933600	0	0	0.07	0.2898		1			PBANKA_093160	PCHAS_091270	PVX_091450	PF3D7_1116400	guanine nucleotide-exchange factor SEC12, putative (SEC12)	P. falciparum orthologue localized in the parasite ER (Lee, M. C. et al 2008)
internal	PY17X_1217200	0	0	7.55	33.12					PBANKA_121400	PCHAS_121470	PVX_095000	PF3D7_1015600	heat shock protein 60, putative	P. falciparum orthologue localized in the parasite mitochondrion (Sato, S. et al 2003)
internal	PY17X_0612400	0	0.3475	0.25	3.1464					PBANKA_060990	PCHAS_061160	PVX_084600	PF3D7_1211400	heat shock protein DNAJ homologue Pfj4, putative	P. falciparum orthologue localized in the parasite cytoplasm and nucleus, In some cases, it was also observed in the erythrocyte (Pesce, E. R. et al 2008)
internal	PY17X_1438500	0	0	0.8	6.9138					PBANKA_143610	PCHAS_143810	PVX_123682	PF3D7_1220900	heterochromatin protein 1, putative (HP1)	P. falciparum orthologue localized in the parasite nucleus (Perez-Toledo, K. et al 2009)
internal	PY17X_0303100	0.0885517	0	0.66	4.0158		12			PBANKA_030250	PCHAS_030470	PVX_003665	PF3D7_0204700	hexose transporter (HT)	P. berghei orthologue have a internal localization and may be associated with perinuclear localization as well as the food vacuole (Slavic, K. et al. 2010). It have been also localized in the parasite membrane (Blume, M. et al 2011)	Gene deleted parasite cannot be obtained by genetic modification (Slavic, K. et al 2010)
internal	PY17X_0833500	0.796966	1.0842	16.72	77.1696	SP				PBANKA_083020	PCHAS_083050	PVX_099930	PF3D7_0929400	high molecular weight rhoptry protein 2, putative (RhopH2)	P. falciparum orthologue localized in the parasite apical end (Kaneko, O. et al 2002)		Gene deleted parasite cannot be obtained by genetic modification in P. falciparum (Comeaux CA et al 2011)
internal	PY17X_0418800	0.472276	0.5143	18.89	95.1372	SP				PBANKA_041600	PCHAS_041690	PVX_098712	PF3D7_0905400	high molecular weight rhoptry protein 3, putative (RhopH3)	P. falciparum orthologue localized in the parasite apical end (Coppel, R. L.et al 1987)		Gene deleted parasite cannot be obtained by genetic modification in P. falciparum (Cowman AF et al 2000)
internal	PY17X_0707600	0	0.0278	0.02	0.3312					PBANKA_070730	PCHAS_071660	PVX_089200	PF3D7_0823300	histone acetyltransferase GCN5, putative (GCN5)	P. falciparum orthologue localized in the nucleus (Komaki-Yasuda, K. et al 2008)
internal	PY17X_0931500	0	0	0	0.2484					PBANKA_092950	PCHAS_091480	PVX_091565	PF3D7_1118600	histone acetyltransferase, putative (MYST)	P. falciparum orthologue localized the the parasite cytoplasm (Miao, J. et al 2010)
internal	PY17X_0829800	0	0	0.06	0.2484					PBANKA_082650	PCHAS_082680	PVX_099700	PF3D7_0925700	histone deacetylase, putative (HDAC1)	P. falciparum orthologue localized in the nucleus (Joshi, M. B. et al 1999)
internal	PY17X_1205100	0	0	0	1.9458					PBANKA_120200	PCHAS_120270	PVX_094380	PF3D7_1003600	inner membrane complex protein 1c, putative (IMC1c)	P. falciparum orthologue localized in the merozoite inner membrane complex (Hu, G. et al 2010)	Gene deleted parasite cannot be obtained by genetic modification (Tremp AZ et al 2014)
internal	PY17X_1240600	0	0	0.06	0.2484	SP	8			PBANKA_123730	PCHAS_123780	PVX_080120	PF3D7_0522600	inner membrane complex protein, putative	P. falciparum orthologue localized in the inner membrane complex protein (Hu, G. et al 2010)
internal	PY17X_1328100	0	0	0	0.7866					PBANKA_132430	PCHAS_132760	PVX_117425	PF3D7_1460600	inner membrane complex sub-compartment protein 3, putative (ISP3)	P. falciparum orthologue localized in the merozoite inner membrane complex (Hu, G. et al 2010)	Gene deleted parasite not different from wild type (Poulin B et al 2013)
internal	PY17X_1242000	1.13641	4.2256	6.54	26.289					PBANKA_123880	PCHAS_123920	PVX_080050	PF3D7_0524000	karyopherin beta, putative	P. berghei orthologue localized in the parasite cytoplasm (Pasini, E.M. et al ‎2013)
internal	PY17X_1313800	0.53131	1.668	2.89	6.7068					PBANKA_130990	PCHAS_131310, PCHAS_131340, PCHAS_131350	PVX_118180	PF3D7_1446200	M17 leucyl aminopeptidase, putative	P. falciparum orthologue localized in the parasite cytoplasm (Dalal, S. et al 2007)	The gene deleted parasite displayed a growth defect (RMgmDB)
internal	PY17X_0836500	0	0.6533	0.83	1.6146					PBANKA_083310	PCHAS_083340	PVX_087090	PF3D7_0932300	M18 aspartyl aminopeptidase, putative (M18AAP)	P. falciparum orthologue localized in parasite cytoplasm (Teuscher, F. et al 2007)	Gene deleted parasite not different from wild type (RMgmDB)
internal	PY17X_1118800	0.472276	3.614	13.18	36.5976					PBANKA_111770	PCHAS_111720	PVX_114050	PF3D7_0618500	malate dehydrogenase, putative (MDH)	P. falciparum orthologue localized in the parasite cytoplasm (Pradhan, A. et al 2009)	Gene deleted parasite not different from wild type (Srivastava A et al 2015)
internal	PY17X_0834400	0.32469	0.1668	9.15	39.2886	SP	1			PBANKA_083100	PCHAS_083130	PVX_099980	PF3D7_0930300	merozoite surface protein 1 (MSP1)	P. yoelii protein localized in the merozoite surface (Noe, A. R. et al 1998)	Gene deleted parasite cannot be obtained by genetic modification (Combe A et al 2009)
internal	PY17X_1354100	0	0.2641	0.3	0.7866	SP				PBANKA_134910	PCHAS_135370	PVX_082655, PVX_082665, PVX_082680	PF3D7_1334600, PF3D7_1334800, PF3D7_1335100	merozoite surface protein 7 (MSP7)	P. falciparum orthologue localized in the merozoite plasma membrane (Stafford, W. H. et al 1996)	The gene deleted parasite displayed a minor growth defect (Tewari R et al 2005)
internal	PY17X_1103300	0	0	1.54	5.0922	SP	1			PBANKA_110220	PCHAS_110190	PVX_097625	PF3D7_0502400	merozoite surface protein 8 (MSP8)	P. yoelii protein localized in both trophozoite and merozoite membranes (Burns, J. M. Jr et al 2000)		Gene deleted parasite not different from wild type P. falciparum parasite (black CG et al 2005)
internal	PY17X_1241000	0	0	1.22	5.2164		11			PBANKA_123780	PCHAS_123820	PVX_080100	PF3D7_0523000	multidrug resistance protein, putative (MDR1)	P. falciparum orthologue localized in the food vacuole (Cowman, A. F. et al 1991)
internal	PY17X_1361400	0.0590345	0	0.41	1.3248					PBANKA_135570	PCHAS_136030	PVX_083030	PF3D7_1342600	myosin A (MyoA)	P. yoelii protein localized in the merozoite inner membrane complex (Bergman, L.W. et al 2003)
internal	PY17X_1462100	0	0	0.14	0.5796					PBANKA_145950	PCHAS_146180	PVX_101215	PF3D7_1246400	myosin A tail domain interacting protein (MTIP)	P. yoelii protein localized in the merozoite inner membrane complex (Bergman, L.W. et al 2003)
internal	PY17X_0823200	0	2.0155	6.32	18.3402					PBANKA_081990	PCHAS_082020	PVX_099365	PF3D7_0919000	nucleosome assembly protein (NAPS)	P. berghei protein localized in the parasite nucleus (Pace, T.et al 2006)	Gene deleted parasite cannot be obtained by genetic modification (RMgmDB)
internal	PY17X_0605200	0.250897	0.2363	0.48	2.484					PBANKA_060270	PCHAS_060450	PVX_084230	PF3D7_1203700	nucleosome assembly protein, putative (NAPL)	P. falciparum orthologue localized in the parasite cytoplasm (Chandra, B. R.et al 2005)
internal	PY17X_0404200	0	0	0	0.1656		4			PBANKA_040200	PCHAS_040290	PVX_119295	PF3D7_0303400	palmitoyltransferase, putative (DHHC1)	P. falciparum orthologue localized in the parasite golgi (Seydel, K. B. et al 2005)
internal	PY17X_0512500	0	0	0.07	1.2834					PBANKA_051140	PCHAS_051150	PVX_111355	PF3D7_1027300	peroxiredoxin, putative,merozoite capping protein 1, putative (nPrx)	P. falciparum orthologue localized in the parasite nucleus (Richard, D. et al 2011)		Gene deleted parasite cannot be obtained by genetic modification in P. falciparum and P. berghei (Richard, D. et al 2011)
internal	PY17X_0832000	0	0	0.17	0.3312		1			PBANKA_082870	PCHAS_082900	PVX_099840	PF3D7_0927900	phosphatidylserine decarboxylase, putative (PSD)	P. falciparum orthologue localized in the parasite ER (Baunaure, F. et al 2004)
internal	PY17X_0715700	0	0	0.57	2.3598		1			PBANKA_071550	PCHAS_072460	PVX_089635	PF3D7_0413500	phosphoglucomutase-2 (PGM2)	P. berghei orthologue is localized in parasite the cytoplam (Hills, T. et al. 2011)	Gene deleted parasite cannot be obtained by genetic modification (Hills, T. et al 2011)
internal	PY17X_1036800	0.811724	4.4897	10.53	28.6074		1		yes	PBANKA_103440	PCHAS_103520	PVX_086040	PF3D7_1407800, PF3D7_1407900, PF3D7_1408000	plasmepsin IV (PM4)	P. falciparum orthologue localized in the parasite food vacuole (Banerjee, R. et al 2002)	The gene deleted parasite displayed a growth defect (Spaccapelo R et al 2010)
internal	PY17X_1033500	0	0	0	0.0828	SP	1			PBANKA_103110	PCHAS_103190	PVX_085880	PF3D7_1411400	plastid replication-repair enzyme, putative (PREX)	P. falciparum orthologue localized in the apicoplast (Seow, F. et al 2005)
internal	PY17X_0836400	0	2.8634	3.21	8.5284					PBANKA_083300	PCHAS_083330	PVX_087095	PF3D7_0932200	profilin, putative (PFN)	P. falciparum orthologue localized in the intracellular parasite ( Hu, G. et al 2010)	Gene deleted parasite cannot be obtained by genetic modification (Kursula I et al 2008)
internal	PY17X_1139300	1.25448	3.3499	4.69	17.1396					PBANKA_113790	PCHAS_113740	PVX_115055	PF3D7_1361900	proliferating cell nuclear antigen, putative (PCNA)	P. falciparum orthologue localized in the nucleus (Gupta, A. et al 2008)
internal	PY17X_0911600	0.0590345	0.2085	0.89	3.6846					PBANKA_091020	PCHAS_071150	PVX_092540	PF3D7_1138500	protein phosphatase 2C, putative	P. berghei orthologue localized in the parasite cytoplasm (Guttery D.S. et al 2014)	Gene deleted parasite not different from wild type (Guttery D.S. et al 2014)	Gene deleted parasite cannot be obtained by genetic modification in P. falciparum (Guttery DS. et al 2014)
internal	PY17X_1447900	0	0.1251	0.18	0.9522					PBANKA_144540	PCHAS_144760	PVX_124175	PF3D7_1230700	protein transport protein SEC13, putative (SEC13)	P. falciparum orthologue localized in the parasite ER (Struck, N. S. et al 2008)
internal	PY17X_1138600	0	0.1807	0.44	1.449					PBANKA_113720	PCHAS_113670	PVX_115015	PF3D7_1361100	protein transport protein Sec24A, putative (SEC24A)	P. falciparum orthologue localized in parasite ER (Lee, M. et al 2008)
internal	PY17X_1234200	0	0.1112	0.08	0.3312					PBANKA_123080	PCHAS_123140	PVX_113935	PF3D7_0616000	pyridoxal kinase, putative (PDXK)	P. falciparum orthologue localized in the parasite cytosol (Muller, I. B. et al 2009)
internal	PY17X_0521100	0	0	0.04	0.1656	SP				PBANKA_052000	PCHAS_052020	PVX_110905	PF3D7_1037100	pyruvate kinase 2, putative	P. falciparum orthologue localized in the apicoplast (Maeda, T. et al 2009)
internal	PY17X_1420600	0.428	0.6394	3	12.42					PBANKA_141890	PCHAS_142070	PVX_122840	PF3D7_1320600	ras-related protein Rab-11A, putative (RAB11a)	P. falciparum orthologue localized in the parasite cytoplasm and merozoite apical end (Agop-Nersesian, C. et al 2009)	Gene deleted parasite cannot be obtained by genetic modification (Agop-Nersesian, C. et al 2009)
internal	PY17X_1114600	0.442759	0.1946	0.92	1.242					PBANKA_111350	PCHAS_111310	PVX_080550	PF3D7_0513800	ras-related protein Rab-1A, putative (RAB1a)	P. falciparum orthologue localized in the parasite ER (Quevillon, E. et al 2003)
internal	PY17X_0905500	0.664138	0.5004	0.69	3.8502					PBANKA_090410	PCHAS_070530	PVX_092850	PF3D7_1144900	ras-related protein Rab-6, putative (RAB6)	P. falciparum orthologue localized in the parasite golgi ( Van Wye, J. et al 1996)
internal	PY17X_1107600	0	0	0	0.1656		7			PBANKA_110650	PCHAS_110620	PVX_097905	PF3D7_0506900	rhomboid protease ROM4, putative (ROM4)	P. falciparum orthologue localized in the parasite plasma membrane (O'Donnell, R. A. et al 2006)	Gene deleted parasite cannot be obtained by genetic modification (RMgmDB)
internal	PY17X_0502400	0	0.3336	0.24	1.5732	SP				PBANKA_050140	PCHAS_050150	PVX_001725	PF3D7_1017100	rhoptry neck protein 12, putative (RON12)	P. falciparum orthologue apical localization in mature schizont (Hu, G. et al 2010)	The gene deleted parasite displayed a growth defect (Knuepfer E et al 2014)	The gene deleted parasite displayed a growth defect in P. falciparum (Knuepfer E et al 2014)
internal	PY17X_1319500	0	0	0.14	0.5382	SP	1			PBANKA_131570	PCHAS_131900	PVX_117880	PF3D7_1452000	rhoptry neck protein 2 (RON2)	P. berghei protein Localized in the merozoite apical end (Tufet-Bayona, M. et al 2009)	Gene deleted parasite cannot be obtained by genetic modification (Tufet-Bayona, M. et al 2009)
internal	PY17X_1467600	0	0	0.04	0.414	SP	1			PBANKA_146490	PCHAS_146710	PVX_101485	PF3D7_1252100	rhoptry neck protein 3, putative (RON3)	P. falciparum orthologue merozoite apical end localization (Ito, D. et al 2011)
internal	PY17X_0934000	0.0885517	0.139	0.25	1.5318	SP				PBANKA_093200	PCHAS_091230	PVX_091434	PF3D7_1116000	rhoptry neck protein 4 (RON4)	P. yoelii protein localized in the merozoite apical end (Narum, D. L.et al 2008)	Gene deleted parasite cannot be obtained by genetic modification (Giovannini D et al 2011)
internal	PY17X_1420000	0	0	0.07	0.1656	SP				PBANKA_141830	PCHAS_142010	PVX_122810	PF3D7_1320000	rhoptry protein 2, putative (PRP2)	P. berghei orthologue localized in the merozoite apical end (Tufet-Bayona, M. et al 2009)	Gene deleted parasite cannot be obtained by genetic modification (Tufet-Bayona, M. et al 2009)
internal	PY17X_1034500	0.206621	0.695	5.36	15.0696	SP				PBANKA_103210	PCHAS_103290	PVX_085930	PF3D7_1410400	rhoptry-associated protein 1, putative (RAP1)	P. falciparum orthologue localized in the merozoite apicoplast (Bushell, G. R. et al 1988)	Gene deleted parasite cannot be obtained by genetic modification (RMgmDB)	Gene deleted parasite not different from wild type in P. falciparum (Baldi DL et al 2000)
internal	PY17X_1217400	0.118069	1.6541	1.77	6.4584					PBANKA_121420	PCHAS_121490	PVX_095010	PF3D7_1015800	ribonucleotide reductase small subunit, putative	P. falciparum orthologue localized in he parasite cytoplasm (Bracchi-Ricard, V. et al 2005)
internal	PY17X_0822300	0	0	2.14	2.2356	SP	2			PBANKA_081900	PCHAS_081930	PVX_099320	PF3D7_0918000	secreted acid phosphatase, putative,glideosome-associated protein 50, putative (GAP50)	P. falciparum orthologue localized in the parasite ER and merozoite pasma membrane (Yeoman, J. A. et al 2011)
internal	PY17X_1452700	0.10331	1.0842	2.16	4.2228					PBANKA_145020	PCHAS_145250	PVX_100730	PF3D7_1235600	serine hydroxymethyltransferase, putative (SHMT)	P. falciparum orthologue localized in the parasite apicoplast and mitochondrion (Read, M. et al 2010)
internal	PY17X_1104100	0	0	0	0.3312					PBANKA_110300	PCHAS_110270	PVX_097740	PF3D7_0503300	serine/arginine-rich splicing factor 12, putative (SRSF12)	P. falciparum orthologue localized in the parasite nucleus (Dixit, A. et al 2010)
internal	PY17X_0403300	0.0295172	0.0278	0	0.3726					PBANKA_040110	PCHAS_040200	PVX_119250	PF3D7_0302100	serine/threonine protein kinase, putative (SRPK1)	P. falciparum orthologue localized in the parasite nucleus and cytoplasm (Dixit, A. et al 2010)	The gene deleted parasite displayed a growth defect (Tewari R et al 2010)
internal	PY17X_1133400	0	0	0.37	0.5382					PBANKA_113190	PCHAS_113140	PVX_114750	PF3D7_1355500	serine/threonine protein phosphatase 5, putative (PP5)	P. berghei orthologue localized in the parasite cytoplasm (Guttery D.S. et al 2014)	Gene deleted parasite cannot be obtained by genetic modification (Guttery D.S. et al 2014)
internal	PY17X_1324500	0	0	0.07	0.9108		8			PBANKA_132070	PCHAS_132400	PVX_117615	PF3D7_1457000	signal peptide peptidase, putative (SPP)	P. falciparum orthologue localized in the parasite apical end (Li, X. et al 2008)	Gene deleted parasite cannot be obtained by genetic modification (RMgmDB)
internal	PY17X_0718900	0	0	0	0.621					PBANKA_071880	PCHAS_072790	PVX_089930	PF3D7_0416800	small GTP-binding protein sar1, putative	P. falciparum orthologue localized in the parasite ER (Adisa, A. et al 2007)
internal	PY17X_1124900	0	0.0139	0.07	0.2898					PBANKA_112350	PCHAS_112300	PVX_114340	PF3D7_0624600	SNF2 helicase, putative (ISWI)	P. falciparum orthologue localized in the parasite nucleus (Volz, J. et al 2010)
internal	PY17X_0509200	0	0.0139	0.02	0.0414					PBANKA_050810	PCHAS_050820	PVX_111520	PF3D7_1023900	SNF2 helicase, putative,chromodomain-helicase-DNA-binding protein 1, putative (CHD1)	P. falciparum orthologue localized in the parasite nucleus(Volz, J. et al 2010)	Gene deleted parasite cannot be obtained by genetic modification (Fonager, J. et al 2011)
internal	PY17X_0921400	0	0	0.98	6.4584	SP	1			PBANKA_091930	PCHAS_092510	PVX_092065	PF3D7_1129000	spermidine synthase, putative	P. falciparum orthologue localized in the parasite cytosol (Haider, N. et al 2005)
internal	PY17X_1424700	0	0	0.73	2.1114					PBANKA_142270	PCHAS_142450	PVX_123030	PF3D7_0814900	superoxide dismutase [Fe], putative	P. falciparum orthologue localized in the parasite cytoplasm (Sienkiewicz, N. et al 2004)
internal	PY17X_1024400	0.0442759	0.0973	0	0.1242	SP				PBANKA_102250	PCHAS_102330	PVX_085445	PF3D7_1420700	surface protein P113, putative (P113)	P. falciparum orthologue localized in the merozoite surface (Obando-Martinez, A. Z. et al 2010)	Gene deleted parasite not different from wild type (Offeddu V et al 2014)
internal	PY17X_1218200	0	0	0	0.3726					PBANKA_121500	PCHAS_121570	PVX_095050	PF3D7_0323500	survival motor neuron-like protein, putative (SMN)	P. falciparum orthologue localized in the parasite nucleus (Hossain, M. J. et al 2008)
internal	PY17X_1306600	0.221379	0.2085	4.59	10.8882					PBANKA_130280	PCHAS_130600	PVX_118545	PF3D7_1438900	thioredoxin peroxidase 1 (TPx1)	P. yoelii protein localized in the parasite cytoplasm (Kawazu S. et al 2003)	Gene deleted parasite not different from wild type (Yano K et al 2006)
internal	PY17X_1433000	0	0	0.46	1.9044					PBANKA_143080	PCHAS_143270	PVX_123435	PF3D7_1215000	thioredoxin peroxidase 2, putative (Trx-Px2)	P. falciparum orthologue localized in the parasite mitochondrion (Yano, K. et al 2005)	Gene deleted parasite not different from wild type (Masuda-Suganuma H et al 2012)
internal	PY17X_1436000	0	0	0	0.3312	SP	1			PBANKA_143360	PCHAS_143560	PVX_123575	PF3D7_1218000	thrombospondin-related apical membrane protein (TRAMP)	P. berghei orthologue localized in the merozoite surface (Thompson, J. et al 2004)	Gene deleted parasite cannot be obtained by genetic modification (Thompson, J. et al 2004, Fonager, J. et al 2011)
internal	PY17X_0215800	0	0	0	0.1656					PBANKA_021440	PCHAS_021280	PVX_081810	PF3D7_0730300	transcription factor with AP2 domain(s), putative (AP2-L)	P. berghei orthologue is exported in the parasite nucleus (Iwanaga, S. et al 2012)	Gene deleted parasite not different from wild type (Iwanaga, S. et al 2012)
internal	PY17X_0110700	0.132828	0.6394	2.25	2.5156					PBANKA_010910	PCHAS_010970	PVX_113675	PF3D7_0610800	transketolase, putative (TK)	P. falciparum orthologue localized in parasite cytoplasm and nucleus (Joshi, S. et al 2008)
internal	PY17X_0415700	0	0.3614	1.53	4.1814					PBANKA_041280	PCHAS_041370	PVX_095480	PF3D7_0315100	translation initiation factor 4E, putative (eIF4E)	P. falciparum orthologue localized in the parasite cytosol (Tuteja, R. et al 2010)
internal	PY17X_1111700	0.250897	0	0.37	3.5604					PBANKA_111050	PCHAS_111020	PVX_080685	PF3D7_0511000	translationally-controlled tumor protein homolog, putative (TCTP)	P. falciparum orthologue localized in the parasite cytoplasm, food vacuole membrane, plasma membrane ( Bhisutthibhan, J.. et al 1999)	Gene deleted parasite not different from wild type (Mathieu C et al 2015)
internal	PY17X_1109000	0	0	0.28	0.3312		8			PBANKA_110790	PCHAS_110760	PVX_097975	PF3D7_0508300	triose phosphate transporter, putative (TPT)	P. falciparum orthologue localized in the outermost apicoplast membrane (Mullin, K. A. et al 2006)
internal	PY17X_1412200	0.221379	0.9313	2.06	7.9488					PBANKA_141040	PCHAS_141230	PVX_122430	PF3D7_1311900	vacuolar ATP synthase subunit a, putative	P. falciparum orthologue localized in parasite food vacuole, cytoplasmic vesicle, plasma membrane and occasionally in the PVM(Hayashi, M. et al 2000)
internal	PY17X_1005200	0.0885517	0.5699	1.35	2.7738					PBANKA_100380	PCHAS_100470	PVX_000935	PF3D7_0406100	vacuolar ATP synthase subunit b, putative	P. falciparum orthologue localized in the parasite food vacuole, plasma membrane and cytoplasm (Hayashi, M. et al 2000)
internal	PY17X_1037900	0	0	0	0.621					PBANKA_103550	PCHAS_103630	PVX_086095	PF3D7_1406700	vacuolar protein sorting-associated protein 29, putative (VPS29)	P. falciparum orthologue found localized in parasite cytoplasm "endosome" ( Krai, P. et al 2014)
internal	PY17X_0939100	0	0	0.12	0.1242					PBANKA_093710	PCHAS_090720	PVX_091175	PF3D7_1110500	vacuolar protein sorting-associated protein 35, putative (VPS35)	P. falciparum orthologue found localized in parasite cytoplasm "endosome" ( Krai, P. et al 2014)
internal	PY17X_1324300	0	0	1.21	4.2642	SP	14			PBANKA_132050	PCHAS_132380	PVX_117625	PF3D7_1456800	V-type H(+)-translocating pyrophosphatase, putative (VP1)	P. falciparum orthologue localized in the parasite body and plasma membrane (Luo, S. et al 1999)
internal	PY17X_0934400	0.0885517	0.4587	0.78	1.6974		1			PBANKA_093240	PCHAS_091190	PVX_091405, PVX_091415	PF3D7_1115300, PF3D7_1115400, PF3D7_1115700	yoelipain-2 (YP2)	P. falciparum orthologue localized in the food vacuole (Dahl, E. L. et al 2005)	Gene deleted parasite not different from wild type (RMgmDB)
internal	PY17X_0412800	0	0.1251	0.3	1.242					PBANKA_041030	PCHAS_041120	PVX_119720	PF3D7_0312300	26S proteasome regulatory subunit RPN12, putative (RPN12)	P. yoelii protein localized in the internal parasite (this study)
internal	PY17X_0919700	1.31352	7.1724	134.35	126.857					PBANKA_091800	PCHAS_092810	PVX_092120	PF3D7_1130200	60S acidic ribosomal protein P0, putative	P. yoelii protein localized in the internal parasite (this study)
internal	PY17X_1308900	0.191862	1.9738	29.11	47.4444					PBANKA_130510	PCHAS_130830	PVX_118430	PF3D7_1441200	60S ribosomal protein L10a, putative	P. yoelii protein localized in the internal parasite (this study)
internal	PY17X_0513000	0.487034	2.9468	4.12	11.8404					PBANKA_051190	PCHAS_051200	PVX_111330	PF3D7_1027800	60S ribosomal protein L3, putative (RPL3)	P. yoelii protein localized in the internal parasite (this study)
internal	PY17X_1322200	0.501793	0.834	2.67	3.8088					PBANKA_131840	PCHAS_132170	PVX_117745	PF3D7_1454700	6-phosphogluconate dehydrogenase, decarboxylating, putative	P. yoelii protein localized in the internal parasite (this study)
internal	PY17X_1461900	7.58593	31.9144	50.05	56.0782					PBANKA_145930	PCHAS_146160	PVX_101200	PF3D7_1246200	actin I	P. yoelii protein localized in the internal parasite (this study)
internal	PY17X_1239000	1.34303	3.6696	7.3	18.63					PBANKA_123560	PCHAS_123620	PVX_080200	PF3D7_0520900	adenosylhomocysteinase, putative	P. yoelii protein localized in the internal parasite (this study)
internal	PY17X_0521300	0.147586	0.139	3.03	20.0376		3			PBANKA_052020	PCHAS_052040	PVX_110895	PF3D7_1037300	ADP/ATP transporter on adenylate translocase, putative	P. yoelii protein localized in the internal parasite (this study)
internal	PY17X_0941100	1.12166	1.0286	2.03	5.7546					PBANKA_093860	PCHAS_090570	PVX_091095	PF3D7_1108400	casein kinase 2, alpha subunit, putative (CK2alpha)	P. yoelii protein localized in the internal parasite (this study)	Gene deleted parasite cannot be obtained by genetic modification (Tewari, R. et al 2010)	Gene deleted parasite cannot be obtained by genetic modification in P. falciparum (Solyakov L et al 2011)
internal	PY17X_1134700	0.309931	0.2919	0.21	0.621					PBANKA_113320	PCHAS_113270	PVX_114825	PF3D7_1356900	cdc2-related kinase 2 (CRK2)	P. yoelii protein localized in the internal parasite (this study)	Gene deleted parasite not different from wild type (Tewari R et al 2010)	Gene deleted parasite cannot be obtained by genetic modification in P. falciparum (Solyakov L et al 2011)
internal	PY17X_1238600	0.132828	0.1251	0.19	1.6974					PBANKA_123520	PCHAS_123580	PVX_080225	PF3D7_0520400	conserved Plasmodium protein, unknown function	P. yoelii protein localized in the internal parasite (this study)
internal	PY17X_0506900	0.162345	11.7038	8.42	10.764					PBANKA_050580	PCHAS_050590	PVX_001945	PF3D7_1021600	deoxyribose-phosphate aldolase, putative	P. yoelii protein localized in the internal parasite (this study)
internal	PY17X_1463000	0.132828	1.2093	2.51	9.1494					PBANKA_146040	PCHAS_146270	PVX_101260	PF3D7_1247400	FK506-binding protein (FKBP)-type peptidyl-prolyl isomerase, putative (FKBP35)	P. yoelii protein localized in the internal parasite (this study)
internal	PY17X_0935900	0	0.1112	0.16	0.3312					PBANKA_093390	PCHAS_091040	PVX_091330	PF3D7_1113700	glyoxalase I, putative	P. yoelii protein localized in the internal parasite (this study)
internal	PY17X_0518300	0.472276	1.0425	0.75	3.105					PBANKA_051720	PCHAS_051730	PVX_111055	PF3D7_1033400	haloacid dehalogenase-like hydrolase, putative (HAD1)	P. yoelii protein localized in the internal parasite (this study)
internal	PY17X_1344800	46.2092	83.7892	240.58	996.001	SP	1			PBANKA_134010	PCHAS_134470	PVX_116630	PF3D7_1324900	L-lactate dehydrogenase (LDH)	P. yoelii protein localized in the internal parasite (this study)
internal	PY17X_0109000	0.590345	1.3483	2.16	7.2864					PBANKA_010740	PCHAS_010800	PVX_113600	PF3D7_0608800	ornithine aminotransferase, putative (OAT)	P. yoelii protein localized in the internal parasite (this study)
internal	PY17X_0945400	0	0.0556	0.3	0.3726					PBANKA_094290	PCHAS_090140	PVX_090880	PF3D7_1104000	phenylalanyl-tRNA synthetase beta chain, putative	P. yoelii protein localized in the internal parasite (this study)
internal	PY17X_0836000	0.147586	0.6672	0.34	1.9872					PBANKA_083260	PCHAS_083290	PVX_087115	PF3D7_0931800	proteasome subunit beta type-6, putative	P. yoelii protein localized in the internal parasite (this study)
internal	PY17X_1039000	0	1.0008	2.47	6.3756					PBANKA_103660	PCHAS_103740	PVX_086155	PF3D7_1405600	ribonucleotide reductase small subunit, putative	P. yoelii protein localized in the internal parasite (this study)
internal	PY17X_0917700	0.900276	2.4047	3.89	12.2544					PBANKA_091620	PCHAS_092980	PVX_092215	PF3D7_1132200	TCP-1/cpn60 chaperonin family, putative	P. yoelii protein localized in the internal parasite (this study)
internal	PY17X_1304900	0	0.8757	1.25	2.07					PBANKA_130130	PCHAS_130450	PVX_118625	PF3D7_1474900	trailer hitch homolog, putative (CITH)	P. yoelii protein localized in the internal parasite (this study)	Gene deleted parasite not different from wild type (Mair GR et al 2010)
internal	PY17X_1325000	0.10331	0.0973	0.07	0.2898					PBANKA_132120	PCHAS_132450	PVX_117590	PF3D7_1457500	vacuolar protein sorting-associated protein 4, putative (VPS4)	P. yoelii protein localized in the internal parasite (this study)
internal	PY17X_0027300	1.32828	4.7367	0	4.2228									fam-a protein	P. yoelii protein localized in the internal parasite (this study)
internal	PY17X_1356100	0	0	0.03	0.1242	SP	1			PBANKA_135100	PCHAS_135560	PVX_082790	PF3D7_1337200	1-deoxy-D-xylulose 5-phosphate synthase, putative (DXS)
internal	PY17X_1406600	0.782207	1.8626	2.1	5.5476					PBANKA_140490	PCHAS_140680	PVX_122155	PF3D7_1306400	26S protease regulatory subunit 10B, putative (RPT4)
internal	PY17X_1209800	0.693655	1.4178	2.38	7.4106					PBANKA_120660	PCHAS_120730	PVX_094615	PF3D7_1008400	26S protease regulatory subunit 4, putative
internal	PY17X_0919400	0.191862	1.5568	1.9	11.3022					PBANKA_091790	PCHAS_092820	PVX_092125	PF3D7_1130400	26S protease regulatory subunit 6a, putative (RPT5)
internal	PY17X_1411800	0.32469	0.834	0.5	3.9744					PBANKA_141000	PCHAS_141190	PVX_122410	PF3D7_1311500	26S protease regulatory subunit 7, putative (RPT1)
internal	PY17X_1464400	1.19545	1.3066	1.53	5.0094					PBANKA_146180	PCHAS_146410	PVX_101335	PF3D7_1248900	26S protease regulatory subunit 8, putative (RPT6)
internal	PY17X_0715800	0.487034	1.4178	2.56	7.7832					PBANKA_071560	PCHAS_072470	PVX_089640	PF3D7_0413600	26S proteasome AAA-ATPase subunit RPT3, putative
internal	PY17X_0503200	0	0.3614	0.41	1.3662					PBANKA_050220	PCHAS_050230	PVX_001760	PF3D7_1017900	26S proteasome regulatory subunit p55, putative
internal	PY17X_0304200	0.0442759	0.3058	0.49	2.0286					PBANKA_030360	PCHAS_030580	PVX_003730	PF3D7_0205900	26S proteasome regulatory subunit RPN1, putative (RPN1)
internal	PY17X_1145300	0	0.4309	1.68	4.347					PBANKA_114400	PCHAS_114350	PVX_115365	PF3D7_1368100	26S proteasome regulatory subunit RPN11, putative (RPN11)
internal	PY17X_1031100	0	0	0.38	1.5732					PBANKA_102870	PCHAS_102950	PVX_085750	PF3D7_1414000	26S proteasome regulatory subunit RPN13, putative (RPN13)
internal	PY17X_1334400	0	0.5699	0.55	2.4426					PBANKA_132970	PCHAS_133430	PVX_117150	PF3D7_1466300	26S proteasome regulatory subunit RPN2, putative (RPN2)
internal	PY17X_1357000	0	0	0.31	1.2834					PBANKA_135180	PCHAS_135640	PVX_082835	PF3D7_1338100	26S proteasome regulatory subunit RPN3, putative (RPN3)
internal	PY17X_0920700	0.221379	0.3197	0.41	1.2834					PBANKA_091900	PCHAS_092710	PVX_092075	PF3D7_1129200	26S proteasome regulatory subunit RPN7, putative (RPN7)
internal	PY17X_0817200	0	0.1251	1.38	4.14					PBANKA_081390	PCHAS_081420	PVX_099080	PF3D7_0912900	26S proteasome regulatory subunit RPN8, putative (RPN8)
internal	PY17X_0515500	0	0.0973	0.73	0.681					PBANKA_051450	PCHAS_051460	PVX_111200	PF3D7_1030500	26S proteasome regulatory subunit RPN9, putative (RPN9)
internal	PY17X_0710300	0.0442759	0.0417	0.08	0.5796					PBANKA_071010	PCHAS_071920	PVX_089325	PF3D7_0820700	2-oxoglutarate dehydrogenase E1 component, putative			Gene deleted parasite not different from wild type in P.falciparum (Ke H et al 2015)
internal	PY17X_1456900	0	0	0	0.207					PBANKA_145440	PCHAS_145670	PVX_100950	PF3D7_1240000	3-hydroxyisobutyryl-coenzyme A hydrolase, putative
internal	PY17X_1234400	0	0	0.27	1.1178					PBANKA_123100	PCHAS_123160	PVX_080440	PF3D7_0516200	40S ribosomal protein S11, putative
internal	PY17X_0810800	0	0	0	2.6082					PBANKA_080760	PCHAS_080790	PVX_095350	PF3D7_0317600	40S ribosomal protein S11, putative (RPS11)
internal	PY17X_0524200	0	0	0	0.7038					PBANKA_052280	PCHAS_052300	PVX_090160	PF3D7_0422400	40S ribosomal protein S19, putative (RPS19)
internal	PY17X_0512000	1.60869	3.0302	4.39	15.939					PBANKA_051090	PCHAS_051100	PVX_111380	PF3D7_1026800	40S ribosomal protein S2, putative (RPS2)
internal	PY17X_1237600	0	0.3058	0.49	0.9108					PBANKA_123420	PCHAS_123480	PVX_080275	PF3D7_0519400	40S ribosomal protein S24, putative (RPS24)
internal	PY17X_0315000	0	0	0	1.1178					PBANKA_031450	PCHAS_031660	PVX_002650	PF3D7_0217800	40S ribosomal protein S26, putative (RPS26)
internal	PY17X_1334000	1.29876	10.4667	92.68	202.322					PBANKA_132930	PCHAS_133390	PVX_117170	PF3D7_1465900	40S ribosomal protein S3, putative
internal	PY17X_1218800	0.162345	8.5902	13.85	152.269					PBANKA_121560	PCHAS_121630	PVX_095080	PF3D7_0322900	40S ribosomal protein S3A, putative
internal	PY17X_0944000	0.339448	3.0302	14.44	221.863					PBANKA_094150	PCHAS_090280	PVX_090950	PF3D7_1105400	40S ribosomal protein S4, putative
internal	PY17X_0621800	0.487034	0.2085	0.53	1.449					PBANKA_061910	PCHAS_062080	PVX_096265	PF3D7_0721600	40S ribosomal protein S5, putative
internal	PY17X_1314600	0	3.4611	3.77	32.7474					PBANKA_131080	PCHAS_131410	PVX_118145	PF3D7_1447000	40S ribosomal protein S5, putative
internal	PY17X_1360800	0.132828	0.7784	3.58	6.9552					PBANKA_135510	PCHAS_135970	PVX_083000	PF3D7_1342000	40S ribosomal protein S6, putative
internal	PY17X_1402900	0	0	1	8.4042					PBANKA_140130	PCHAS_140320	PVX_121980	PF3D7_1302800	40S ribosomal protein S7, putative
internal	PY17X_1036300	5.40166	2.363	4.01	34.4034					PBANKA_103390	PCHAS_103470	PVX_086020	PF3D7_1408600	40S ribosomal protein S8e, putative
internal	PY17X_1238200	0	0	0	3.1464					PBANKA_123480	PCHAS_123540	PVX_080245	PF3D7_0520000	40S ribosomal protein S9, putative
internal	PY17X_0508100	0	0	0	0.1242	SP				PBANKA_050700	PCHAS_050710	PVX_111575	PF3D7_1022800	4-hydroxy-3-methylbut-2-en-1-yl diphosphate synthase, putative (GcpE)
internal	PY17X_0822500	0	0.1251	0	0.3726	SP				PBANKA_081920	PCHAS_081950	PVX_099330	PF3D7_0918200	50S ribosomal protein L3, apicoplast, putative
internal	PY17X_0307900	0	0	0	0.9936					PBANKA_030730	PCHAS_030950	PVX_003970	PF3D7_0210400	50S ribosomal protein L33, putative
internal	PY17X_1030800	0.191862	0.1807	3.91	11.7576					PBANKA_102840	PCHAS_102920	PVX_085735	PF3D7_1414300	60S ribosomal protein L10, putative
internal	PY17X_1205500	0	0.1946	2.24	39.33					PBANKA_120240	PCHAS_120310	PVX_094400	PF3D7_1004000	60S ribosomal protein L13, putative
internal	PY17X_1425500	0	1.5151	30.25	74.9754					PBANKA_142350	PCHAS_142530	PVX_123070	PF3D7_0814000	60S ribosomal protein L13-2, putative
internal	PY17X_0718000	0	0	0.3	4.8438					PBANKA_071780	PCHAS_072690	PVX_089750	PF3D7_0415900	60S ribosomal protein L15, putative
internal	PY17X_1369900	0	0.2085	0.97	14.2416					PBANKA_136420	PCHAS_136880	PVX_083465	PF3D7_1351400	60S ribosomal protein L17, putative
internal	PY17X_1360000	0	0	1.36	13.248					PBANKA_135440	PCHAS_135900	PVX_082965	PF3D7_1341200	60S ribosomal protein L18, putative
internal	PY17X_1360100	0	0	0.16	5.6718					PBANKA_135450	PCHAS_135910	PVX_082970	PF3D7_1341300	60S ribosomal protein L18-2, putative
internal	PY17X_1232700	0	0	0.54	8.9838					PBANKA_122920	PCHAS_122990	PVX_113860	PF3D7_0614500	60S ribosomal protein L19, putative
internal	PY17X_1235100	1.75628	5.2542	4.97	101.43					PBANKA_123170	PCHAS_123230	PVX_080405	PF3D7_0516900	60S ribosomal protein L2, putative (RPL2)
internal	PY17X_1020100	0	0	0.18	0.7452					PBANKA_101860	PCHAS_101940	PVX_085225	PF3D7_1426000	60S ribosomal protein L21, putative (RPL21)
internal	PY17X_1343300	0.236138	0.4726	1.42	16.7256					PBANKA_133860	PCHAS_134320	PVX_116700	PF3D7_1323400	60S ribosomal protein L23, putative (RPL23)
internal	PY17X_1409300	0.265655	0	0.18	6.831					PBANKA_140760	PCHAS_140950	PVX_122285	PF3D7_1309100	60S ribosomal protein L24, putative
internal	PY17X_1224400	0	0	0	1.5732					PBANKA_122120	PCHAS_122190	PVX_088065	PF3D7_0710600	60S ribosomal protein L34, putative (RPL34)
internal	PY17X_0925400	0	0	0	2.1114					PBANKA_092340	PCHAS_092100	PVX_091865	PF3D7_1124900	60S ribosomal protein L35, putative
internal	PY17X_0907800	0	0	0.2	0.828					PBANKA_090640	PCHAS_070760	PVX_092735	PF3D7_1142600	60S ribosomal protein L35ae, putative
internal	PY17X_1107800	0.339448	2.502	16.8	38.4192					PBANKA_110670	PCHAS_110640	PVX_097915	PF3D7_0507100	60S ribosomal protein L4, putative (RPL4)
internal	PY17X_1021000	0.295172	1.2788	5.41	20.0376					PBANKA_101950	PCHAS_102030	PVX_085275	PF3D7_1424100	60S ribosomal protein L5, putative
internal	PY17X_1343000	0	0	0.15	10.8054					PBANKA_133830	PCHAS_134290	PVX_116715	PF3D7_1323100	60S ribosomal protein L6, putative
internal	PY17X_1357100	0	1.7375	21.99	63.0522					PBANKA_135190	PCHAS_135650	PVX_082840	PF3D7_1338200	60S ribosomal protein L6-2, putative
internal	PY17X_0407800	0.162345	0.7089	1.54	8.7768					PBANKA_040550	PCHAS_040640	PVX_119480	PF3D7_0307200	60S ribosomal protein L7, putative
internal	PY17X_1020900	0.147586	0.4587	3.1	16.353					PBANKA_101940	PCHAS_102020	PVX_085270	PF3D7_1424400	60S ribosomal protein L7-3, putative
internal	PY17X_0721900	0	0	0	1.035					PBANKA_072190	PCHAS_073090	PVX_090080	PF3D7_0419800	60S ribosomal protein L7ae/L30e, putative
internal	PY17X_0306700	0.0147586	0	0	0.0414	SP	1			PBANKA_030610	PCHAS_030830	PVX_003905	PF3D7_0209000	6-cysteine protein (P230)		Gene deleted parasite not different from wild type (van Dijk MR et al 2010)
internal	PY17X_1114500	0	0.1112	0.3	2.5668	SP				PBANKA_111340	PCHAS_111300	PVX_080555	PF3D7_0513700	6-cysteine protein,secreted ookinete protein, putative (PSOP12)		Gene deleted parasite not different from wild type (Ecker A et al 2008)
internal	PY17X_0819700	0.487034	2.6271	5.89	15.6078					PBANKA_081640	PCHAS_081670	PVX_099200	PF3D7_0915400	6-phosphofructokinase, putative (PFK9)
internal	PY17X_0920400	0	0	0.05	0.207					PBANKA_091870	PCHAS_092740	PVX_092090	PF3D7_1129500	A/G-specific adenine glycosylase, putative
internal	PY17X_0807700	0	0	0.04	0.3726					PBANKA_080460	PCHAS_080490	PVX_087895	PF3D7_0707400	AAA family ATPase, putative
internal	PY17X_1032300	0.0442759	0	0	0.1242					PBANKA_102990	PCHAS_103070	PVX_085820	PF3D7_1412700	AAA family ATPase, putative
internal	PY17X_1230200	0	0.0278	0.02	0.0828					PBANKA_122670	PCHAS_122730	PVX_093570	PF3D7_0803500	AAA family ATPase, putative
internal	PY17X_1405600	0	0	0	0.207					PBANKA_140390	PCHAS_140580	PVX_122105	PF3D7_1305400	AAR2 protein, putative
internal	PY17X_1222000	0.0147586	0	0.01	0.0828		13			PBANKA_121880	PCHAS_121950	PVX_095250	PF3D7_0319700	ABC transporter, putative
internal	PY17X_1128000	0	0	0.19	0.9522					PBANKA_112650	PCHAS_112600	PVX_114495	PF3D7_0627800	acetyl-CoA synthetase, putative (ACS)
internal	PY17X_1032500	0.368966	0.3475	0.34	1.035					PBANKA_103010	PCHAS_103090	PVX_085830	PF3D7_1412500	actin II		Gene deleted parasite not different from wild type (Deligianni E et al 2011)
internal	PY17X_0938900	0	0.1112	0.08	0.3312					PBANKA_093690	PCHAS_090740	PVX_091185	PF3D7_1110700	actin-like protein, putative
internal	PY17X_1105900	0	0	0.05	0.207					PBANKA_110480	PCHAS_110450	PVX_097820	PF3D7_0505200	actin-like protein, putative (ALP2b)
internal	PY17X_0406800	0.118069	0.1112	0.17	0.7038					PBANKA_040460	PCHAS_040550	PVX_119435	PF3D7_0306200	activator of Hsp90 ATPase, putative (AHA1)
internal	PY17X_1119800	0	0.1112	0.08	0.2484					PBANKA_111870	PCHAS_111820	PVX_114100	PF3D7_0619500	acyl-CoA synthetase, putative
internal	PY17X_1243100	0	0.1251	2.33	6.624					PBANKA_123990	PCHAS_124030	PVX_079990	PF3D7_0525100	acyl-CoA synthetase, putative
internal	PY17X_1455800	0	0	1.43	5.2164					PBANKA_145330	PCHAS_145560	PVX_100890	PF3D7_1238800	acyl-CoA synthetase, putative
internal	PY17X_0931100	0	0	0.09	0.3726	SP				PBANKA_092910	PCHAS_091520	PVX_091585	PF3D7_1119000	acyl-CoA-binding protein, putative
internal	PY17X_0514700	9.90303	21.4338	116.3	281.851					PBANKA_051360	PCHAS_051370	PVX_111245	PF3D7_1029600	adenosine deaminase, putative (ADA)
internal	PY17X_0304900	0	0	0.26	1.0764					PBANKA_030430	PCHAS_030650	PVX_003765	PF3D7_0206700	adenylosuccinate lyase, putative (ASL)
internal	PY17X_1132500	0	0.1946	0.66	1.5318					PBANKA_113110	PCHAS_113060	PVX_114710	PF3D7_1354500	adenylosuccinate synthetase, putative (ADSS)
internal	PY17X_1231100	0.0295172	0.0278	0.02	0.0828					PBANKA_122760	PCHAS_122830	PVX_093610	PF3D7_0802600	adenylyl cyclase beta, putative (ACbeta)
internal	PY17X_1460400	0	1.3066	1.84	10.1016					PBANKA_145780	PCHAS_146010	PVX_101125	PF3D7_1244600	ADP-ribosylation factor GTPase-activating protein, putative (ARFGAP)
internal	PY17X_1144900	0.0295172	0.4309	0.61	2.5254	SP				PBANKA_114360	PCHAS_114310	PVX_115345	PF3D7_1367700	alanine--tRNA ligase, putative (AlaRS)
internal	PY17X_0420500	0.95931	2.641	4.08	9.4392					PBANKA_041770	PCHAS_041860	PVX_098630	PF3D7_0903700	alpha tubulin 1		Gene deleted parasite cannot be obtained by genetic modification (Kooij TW et al 2005)
internal	PY17X_0524100	1.29876	4.5592	6.1	15.9804					PBANKA_052270	PCHAS_052290	PVX_090155	PF3D7_0422300	alpha tubulin 2		Gene deleted parasite cannot be obtained by genetic modification (Kooij TW et al 2005)
internal	PY17X_1129800	0	0	0	1.5318		9			PBANKA_112830	PCHAS_112780			amino acid transporter, putative (AAT1)
internal	PY17X_1437200	0	0	0.04	0.0828		9		yes	PBANKA_143480	PCHAS_143680	PVX_123625	PF3D7_1219600	aminophospholipid-transporting P-ATPase, putative		Gene deleted parasite cannot be obtained by genetic modification (Pasini, EM. Et al 2013)
internal	PY17X_1246100	0	0	0.09	0.1242					PBANKA_124270	PCHAS_124310	PVX_079845	PF3D7_0528100	AP-1 complex subunit beta, putative
internal	PY17X_1323000	0	0	0.08	0.7038					PBANKA_131920	PCHAS_132250	PVX_117690	PF3D7_1455500	AP-1 complex subunit gamma, putative
internal	PY17X_1465400	0.0885517	0.0834	0.06	0.4968	SP				PBANKA_146280	PCHAS_146510	PVX_101390	PF3D7_1249900	apicoplast dimethyladenosine synthase, putative
internal	PY17X_1017100	0	0	0	0.207	SP	1			PBANKA_101500, PBANKA_101560	PCHAS_101580, PCHAS_101640	PVX_085055, PVX_085090	PF3D7_1429100, PF3D7_1429700	apicoplast ribosomal protein L15 precursor, putative
internal	PY17X_1436600	0	0.0695	0.2	0.414					PBANKA_143420	PCHAS_143620	PVX_123597	PF3D7_1218600	arginine--tRNA ligase, putative
internal	PY17X_0919000	0	0	0	0.2484					PBANKA_091740	PCHAS_092860	PVX_092145	PF3D7_1130800	armadillo repeat protein PF16 (PF16)		Gene deleted parasite not different from wild type (Straschil U et al 2010)
internal	PY17X_0410100	0.0737931	0.2919	0.4	1.1178					PBANKA_040760	PCHAS_040850	PVX_119585	PF3D7_0309500	asparagine synthetase, putative
internal	PY17X_1450700	0.0147586	0	0.02	0.0414					PBANKA_144820	PCHAS_145050	PVX_100635	PF3D7_1233600	asparagine/aspartate rich protein, putative
internal	PY17X_0939200	0	0.0556	0.29	3.3534					PBANKA_093720.1, PBANKA_093720.2	PCHAS_090710	PVX_091170	PF3D7_1110400	asparagine-rich antigen, putative
internal	PY17X_1449000	0	0.0278	0.07	0.207					PBANKA_144650	PCHAS_144870	PVX_100535	PF3D7_1231800	asparagine-rich protein, putative
internal	PY17X_0309200	0.147586	3.9059	6.8	11.6334					PBANKA_030860	PCHAS_031080	PVX_002940	PF3D7_0211800	asparagine--tRNA ligase, putative
internal	PY17X_1363400	0	0	1.62	1.863					PBANKA_135770	PCHAS_136230	PVX_083135	PF3D7_1344800	aspartate carbamoyltransferase, putative		Gene deleted parasite cannot be obtained by genetic modification (Srivastava A et al 2015)
internal	PY17X_0211600	0	0.3753	0.49	0.9108					PBANKA_021020	PCHAS_020860	PVX_081610	PF3D7_0102900	aspartate--tRNA ligase, putative
internal	PY17X_0314300	0.0737931	0	1.53	7.4934					PBANKA_031380	PCHAS_031590	PVX_002685	PF3D7_0217100	ATP synthase F1, alpha subunit, putative
internal	PY17X_1452800	0.575586	0.1668	4.21	25.875					PBANKA_145030	PCHAS_145260	PVX_100735	PF3D7_1235700	ATP synthase subunit beta, mitochondrial, putative		The gene deleted parasite displayed a growth defect (Sturm A et al 2015)
internal	PY17X_1411600	0	0	0.3	1.242					PBANKA_140980	PCHAS_141170	PVX_122395	PF3D7_1311300	ATP synthase subunit gamma, mitochondrial, putative
internal	PY17X_0717200	0	0.1112	0.55	1.4076					PBANKA_071700	PCHAS_072610	PVX_089705	PF3D7_0415000	ATPase, putative
internal	PY17X_1019600	0	0	0.04	0.1656		5			PBANKA_101800	PCHAS_101880	PVX_085203	PF3D7_1426600	ATP-binding cassette sub-family G member 2, putative (ABCG2)
internal	PY17X_0812200	0	0	0.16	0.6624					PBANKA_080890	PCHAS_080920	PVX_098815	PF3D7_0907400	ATP-dependent protease ATPase subunit ClpY, putative (ClpY)
internal	PY17X_1030200	0	0	0	0.1242					PBANKA_102780	PCHAS_102860	PVX_085705	PF3D7_1414900	ATP-dependent protease, putative
internal	PY17X_1326500	0	0.2363	0.17	0.9108					PBANKA_132270	PCHAS_132600	PVX_117510	PF3D7_1459000	ATP-dependent RNA helicase DBP5, putative
internal	PY17X_1236700	0.0442759	0	0	0.2484					PBANKA_123330	PCHAS_123390	PVX_080320	PF3D7_0518500	ATP-dependent RNA helicase DDX23, putative (DDX23)
internal	PY17X_1313500	0	0.0834	0.92	1.9044					PBANKA_130970	PCHAS_131290	PVX_118190	PF3D7_1445900	ATP-dependent RNA helicase DDX5, putative (DDX5)
internal	PY17X_1220900	0	0.4031	0.78	1.2006					PBANKA_121770	PCHAS_121840	PVX_095195	PF3D7_0320800	ATP-dependent RNA helicase DDX6, putative (DOZI)		Gene deleted parasite not different from wild type (Mair GR et al 2006)
internal	PY17X_1026000	0	0	0	0.1242					PBANKA_102410	PCHAS_102490	PVX_085525	PF3D7_1419100	ATP-dependent RNA helicase, putative
internal	PY17X_1444400	0	0.0556	0	0.1656					PBANKA_144190	PCHAS_144390	PVX_123985	PF3D7_1227100	ATP-dependent RNA helicase, putative
internal	PY17X_1456600	0	0	0.03	0.1242		1			PBANKA_145410	PCHAS_145640	PVX_100935	PF3D7_1239700	ATP-dependent zinc metalloprotease FTSH 1, putative (FTSH1)
internal	PY17X_0930500	0	0	0	0.1242		2			PBANKA_092850	PCHAS_091580	PVX_091615	PF3D7_1119600	ATP-dependent zinc metalloprotease FTSH, putative
internal	PY17X_1333000	0	0	0	0.1656					PBANKA_132830	PCHAS_133290	PVX_117215	PF3D7_1464900	ATP-dependent zinc metalloprotease FTSH, putative
internal	PY17X_1134600	0.0147586	0.0139	0.02	0.0828					PBANKA_113310	PCHAS_113260	PVX_114820	PF3D7_1356800	aurora-related kinase 3, putative,serine/threonine protein kinase, putative (ARK3)		Gene deleted parasite cannot be obtained by genetic modification (Tewari et al 2010)
internal	PY17X_1214500	0	0	0.07	0.621					PBANKA_121130	PCHAS_121200	PVX_094865	PF3D7_1012900	autophagy-related protein 18, putative (ATG18)
internal	PY17X_0419500	0.221379	0	0	0.621	SP				PBANKA_041670	PCHAS_041760	PVX_098680	PF3D7_0904700	bacterial histone-like protein, putative (HU)		Gene deleted parasite cannot be obtained by genetic modification (Sasaki N et al 2009)
internal	PY17X_0418300	0.0442759	0.0417	0.15	0.7452					PBANKA_041550	PCHAS_041640	PVX_098735	PF3D7_0905900	beta subunit of coatomer complex, putative (SEC27)
internal	PY17X_0719300	0	0.278	0.26	1.0764					PBANKA_071930	PCHAS_072830	PVX_089950	PF3D7_0417200	bifunctional dihydrofolate reductase-thymidylate synthase, putative (DHFR-TS)
internal	PY17X_1130900	0.0590345	0	0	0.1656		2			PBANKA_112950	PCHAS_112900	PVX_114635	PF3D7_0630700	bifunctional methylenetetrahydrofolate dehydrogenase/cyclohydrolase, putative
internal	PY17X_1038800	0	0.0417	0	0.2898					PBANKA_103640	PCHAS_103720	PVX_086145	PF3D7_1405800	BOP1-like protein, putative
internal	PY17X_0518600	0	0	0.06	0.2484					PBANKA_051750	PCHAS_051760	PVX_111040	PF3D7_1033700	bromodomain protein, putative
internal	PY17X_0208400	0	0	0.19	1.2006		8			PBANKA_020700	PCHAS_020540	PVX_081455	PF3D7_0106300	calcium-transporting ATPase, putative (SERCA)
internal	PY17X_0837400	0	0	0.13	0.5382					PBANKA_083400	PCHAS_083430	PVX_087045	PF3D7_0933200	calcyclin binding protein, putative
internal	PY17X_1455100	0	0.3614	1.26	7.7004					PBANKA_145260	PCHAS_145490	PVX_100855	PF3D7_1238100	calcyclin binding protein, putative
internal	PY17X_0515800	0	0	0	0.4968					PBANKA_051480	PCHAS_051490	PVX_111185	PF3D7_1030800	calmodulin, putative
internal	PY17X_0839000	0.318069	0.9134	0.25467	0.887243					PBANKA_083560	PCHAS_083590	PVX_086975	PF3D7_0934800	cAMP-dependent protein kinase catalytic subunit (PKAc)		Gene deleted parasite cannot be obtained by genetic modification (Tewari R et al 2010)	Gene deleted parasite cannot be obtained by genetic modification in P. falciparum (Solyakov L et al 2011)
internal	PY17X_1440500	0	0	0.38	1.2006					PBANKA_143800	PCHAS_144000	PVX_123785	PF3D7_1223100	CAMP-dependent protein kinase regulatory subunit, putative (PKAr)
internal	PY17X_1408400	0.0442759	0.6533	0.42	1.3662					PBANKA_140670	PCHAS_140860	PVX_122240	PF3D7_1308200	carbamoyl phosphate synthetase, putative		Gene deleted parasite cannot be obtained by genetic modification (Srivastava A et al 2015)
internal	PY17X_0913600	0.132828	0.556	1.97	3.312					PBANKA_091210	PCHAS_071340	PVX_092440	PF3D7_1136500.1, PF3D7_1136500.2	casein kinase 1 (CK1)		Gene deleted parasite cannot be obtained by genetic modification (RMgmDB)
internal	PY17X_1307200	0	0	0.06	0.2484					PBANKA_130340	PCHAS_130660	PVX_118515	PF3D7_1439500	CCAAT-binding transcription factor, putative
internal	PY17X_1012400	0	0.973	1.59	30.0978					PBANKA_101080	PCHAS_101170	PVX_084835	PF3D7_1434000	CCR4-associated factor 16, putative (CAF16)
internal	PY17X_1452400	0	0.0278	0.02	0.1656					PBANKA_144990	PCHAS_145220	PVX_100715	PF3D7_1235300	CCR4-NOT transcription complex subunit 4, putative (NOT4)
internal	PY17X_1108300	0	0.0695	0.1	0.828					PBANKA_110720	PCHAS_110690	PVX_097940	PF3D7_0507600	cell differentiation protein, putative (CAF40)
internal	PY17X_1119700	0.339448	1.5151	8.46	22.4802					PBANKA_111860	PCHAS_111810	PVX_114095	PF3D7_0619400	cell division cycle protein 48 homologue, putative
internal	PY17X_1223100	0	0	0	0.0828					PBANKA_121990	PCHAS_122060	PVX_088000	PF3D7_0709400	Cg7 protein, putative
internal	PY17X_1353900	0	0.0695	0.11	0.4554					PBANKA_134890	PCHAS_135350	PVX_082640	PF3D7_1334200	chaperone binding protein, putative
internal	PY17X_0108900	0.250897	0.5004	1.28	2.8152					PBANKA_010730	PCHAS_010790	PVX_113595	PF3D7_0608700	chaperone, putative
internal	PY17X_1222700	0	0	0.07	0.2898		10			PBANKA_121950	PCHAS_122020	PVX_087980	PF3D7_0709000	chloroquine resistance transporter, putative (CRT)		Gene deleted parasite cannot be obtained by genetic modification (Ecker A et al 2011)
internal	PY17X_0204400	0.0885517	1.2093	0.99	13.248					PBANKA_020300	PCHAS_020140	PVX_081265	PF3D7_0110700	chromatin assembly factor 1 protein WD40 domain, putative
internal	PY17X_1349100	0	0	0.06	0.2484					PBANKA_134430	PCHAS_134890	PVX_082410	PF3D7_1329300	chromatin assembly factor 1 subunit, putative
internal	PY17X_1102700	0	0	0.03	0.2484					PBANKA_110160	PCHAS_110130	PVX_097595	PF3D7_0501800	chromosome assembly factor 1, putative
internal	PY17X_0716200	0	0	0	0.0828					PBANKA_071600	PCHAS_072510	PVX_089660	PF3D7_0414000	chromosome associated protein, putative
internal	PY17X_1109800	0	0	0.02	0.1656					PBANKA_110870	PCHAS_110840	PVX_098020	PF3D7_0509100	chromosome condensation protein, putative
internal	PY17X_1437100	0.0590345	0.3197	0.32	1.1178					PBANKA_143470	PCHAS_143670	PVX_123620	PF3D7_1219100	clathrin heavy chain, putative
internal	PY17X_1453200	0	0.0973	0.4	1.2834					PBANKA_145070	PCHAS_145300	PVX_100755	PF3D7_1236100	clustered-asparagine-rich protein, putative
internal	PY17X_1016400	0	0.2224	0.24	0.7866					PBANKA_101490	PCHAS_101570	PVX_085050	PF3D7_1429800	coatamer protein, beta subunit, putative
internal	PY17X_0106900	0	0	0.11	0.2484					PBANKA_010540	PCHAS_010600	PVX_113505	PF3D7_0606700	coatomer alpha subunit, putative
internal	PY17X_0915200	0	0	0.18	0.2484					PBANKA_091370	PCHAS_093230	PVX_092350	PF3D7_1134800	coatomer delta subunit, putative
internal	PY17X_1225500	0	0	0.1	0.828					PBANKA_122230	PCHAS_122290	PVX_088115	PF3D7_0808400	coatomer epsilon subunit, putative
internal	PY17X_0905300	0.0442759	0.2919	0.43	2.277					PBANKA_090390	PCHAS_070510	PVX_092860	PF3D7_1145100	coatomer subunit gamma, putative
internal	PY17X_0717600	0	0	0.47	1.2006					PBANKA_071740	PCHAS_072650	PVX_089725	PF3D7_0415400	coatomer subunit zeta, putative
internal	PY17X_0414500	0	0	0.2	0.414	SP				PBANKA_041170	PCHAS_041260	PVX_119795	PF3D7_0314000	co-chaperone p23, putative
internal	PY17X_0922200	0	0.9035	0.45	1.863					PBANKA_092010	PCHAS_092430	PVX_092025	PF3D7_1128100	cochaperone prefoldin complex subunit, putative
internal	PY17X_0406000	0	0	0.17	0.9108		9			PBANKA_040380	PCHAS_040470	PVX_119390	PF3D7_0305300	conserved Plasmodium membrane protein, unknown function		Gene deleted parasite cannot be obtained by genetic modification (RMgmDB)
internal	PY17X_0912900	0	0.0834	0	0.5382					PBANKA_091150	PCHAS_071280	PVX_092470	PF3D7_1137200	conserved Plasmodium membrane protein, unknown function
internal	PY17X_0103000	0	0	0.02	0.0828					PBANKA_010140	PCHAS_010210	PVX_113295	PF3D7_0602600	conserved Plasmodium protein, unknown function
internal	PY17X_0104900	0.0442759	0.0139	0.09	0.3726					PBANKA_010330	PCHAS_010400	PVX_113390	PF3D7_0604500	conserved Plasmodium protein, unknown function
internal	PY17X_0107800	0.0147586	0	0	0.1242					PBANKA_010630	PCHAS_010690	PVX_113550	PF3D7_0607700	conserved Plasmodium protein, unknown function
internal	PY17X_0109200	0.0147586	0.0139	0.01	0.0414		2			PBANKA_010760	PCHAS_010820	PVX_113610	PF3D7_0609000	conserved Plasmodium protein, unknown function
internal	PY17X_0110300	0.0590345	0.0556	0.04	0.1656					PBANKA_010870	PCHAS_010930	PVX_113660	PF3D7_0610200	conserved Plasmodium protein, unknown function
internal	PY17X_0111200	0	0	0.1	0.414					PBANKA_010960	PCHAS_011020	PVX_113705	PF3D7_0611300	conserved Plasmodium protein, unknown function
internal	PY17X_0209100	0.0295172	0.0278	0.05	0.0828		2			PBANKA_020770	PCHAS_020610	PVX_081490	PF3D7_0105600	conserved Plasmodium protein, unknown function
internal	PY17X_0209500	0	0	0.1	0.414					PBANKA_020810	PCHAS_020650	PVX_081505	PF3D7_0105200	conserved Plasmodium protein, unknown function
internal	PY17X_0211000	0	0	0.03	0.0828		7			PBANKA_020960	PCHAS_020800	PVX_081580	PF3D7_0103500	conserved Plasmodium protein, unknown function
internal	PY17X_0212100	0	0	0	0.1656					PBANKA_021070	PCHAS_020910	PVX_081635	PF3D7_0726600	conserved Plasmodium protein, unknown function
internal	PY17X_0213200	0	0	0.03	0.1242					PBANKA_021180	PCHAS_021020	PVX_081690	PF3D7_0727700	conserved Plasmodium protein, unknown function
internal	PY17X_0213600	0.0147586	0	0.01	0.0414		2			PBANKA_021220	PCHAS_021060	PVX_081707	PF3D7_0728100	conserved Plasmodium protein, unknown function
internal	PY17X_0215500	0	0	0	0.5796		1			PBANKA_021410	PCHAS_021250	PVX_081795	PF3D7_0730000	conserved Plasmodium protein, unknown function
internal	PY17X_0301500	0.0147586	0.0417	0.01	0.0414					PBANKA_030100, PBANKA_031340	PCHAS_030320, PCHAS_031550, PCHAS_031830	PVX_002705, PVX_003585	PF3D7_0203000	conserved Plasmodium protein, unknown function
internal	PY17X_0302600	0	0.139	0.1	0.414	SP	1			PBANKA_030200	PCHAS_030420	PVX_003640	PF3D7_0204200	conserved Plasmodium protein, unknown function
internal	PY17X_0303900	0	0	0	0.1656		1			PBANKA_030330	PCHAS_030550	PVX_003715	PF3D7_0205600	conserved Plasmodium protein, unknown function
internal	PY17X_0308700	0	0.1251	0.09	0.3726					PBANKA_030810	PCHAS_031030	PVX_002965	PF3D7_0211300	conserved Plasmodium protein, unknown function
internal	PY17X_0310900	0	0	0	0.2484					PBANKA_031040	PCHAS_031250	PVX_002860	PF3D7_0213500	conserved Plasmodium protein, unknown function
internal	PY17X_0313900	0.0295172	0.0278	0	0.0828					PBANKA_030100, PBANKA_031340	PCHAS_030320, PCHAS_031550, PCHAS_031830	PVX_002705, PVX_003585	PF3D7_0216700.1, PF3D7_0216700.2	conserved Plasmodium protein, unknown function
internal	PY17X_0315100	0	0.1529	0.18	0.9936					PBANKA_031460	PCHAS_031670	PVX_002645	PF3D7_0217900	conserved Plasmodium protein, unknown function
internal	PY17X_0406200	0	0	0.02	0.0414		4			PBANKA_040400	PCHAS_040490	PVX_119400	PF3D7_0305500	conserved Plasmodium protein, unknown function
internal	PY17X_0407100	0	0	0.09	0.3726		1			PBANKA_040490	PCHAS_040580	PVX_119450	PF3D7_0306500	conserved Plasmodium protein, unknown function
internal	PY17X_0412400	0.0590345	0	0	0.1656					PBANKA_040990	PCHAS_041080	PVX_119700	PF3D7_0311900	conserved Plasmodium protein, unknown function
internal	PY17X_0418400	0.0442759	0	0.03	0.1242					PBANKA_041560	PCHAS_041650	PVX_098730	PF3D7_0905800	conserved Plasmodium protein, unknown function
internal	PY17X_0418600	0	0	0.02	0.0828					PBANKA_041580	PCHAS_041670	PVX_098720	PF3D7_0905600	conserved Plasmodium protein, unknown function
internal	PY17X_0419200	0	0	0.1	0.414					PBANKA_041640	PCHAS_041730	PVX_098695	PF3D7_0905000	conserved Plasmodium protein, unknown function
internal	PY17X_0420600	0	0	0	0.1242					PBANKA_041780	PCHAS_041870	PVX_098625	PF3D7_0903600.1	conserved Plasmodium protein, unknown function
internal	PY17X_0420700	0	0	0.05	0.4968					PBANKA_041790	PCHAS_041880	PVX_098620	PF3D7_0903500	conserved Plasmodium protein, unknown function
internal	PY17X_0503000	0	0	0	0.207					PBANKA_050200	PCHAS_050210			conserved Plasmodium protein, unknown function
internal	PY17X_0503900	0	0	0	0.0828					PBANKA_050280	PCHAS_050290	PVX_001790	PF3D7_1018600	conserved Plasmodium protein, unknown function
internal	PY17X_0506500	0	0	0.05	0.207					PBANKA_050540	PCHAS_050550	PVX_001925	PF3D7_1021200	conserved Plasmodium protein, unknown function
internal	PY17X_0507200	0	0.0417	0.18	0.414						PCHAS_050620	PVX_001960	PF3D7_1021900	conserved Plasmodium protein, unknown function
internal	PY17X_0510800	0.0147586	0	0.01	0.0414					PBANKA_050970	PCHAS_050980	PVX_111435	PF3D7_1025500	conserved Plasmodium protein, unknown function
internal	PY17X_0511200	0	0	0.02	0.207					PBANKA_051010	PCHAS_051020		PF3D7_1025900	conserved Plasmodium protein, unknown function
internal	PY17X_0513700	0.0590345	0	0.04	0.3726					PBANKA_051260	PCHAS_051270	PVX_111295	PF3D7_1028500	conserved Plasmodium protein, unknown function
internal	PY17X_0520400	0.250897	0.0695	0.23	2.1114	SP	1			PBANKA_051930	PCHAS_051950			conserved Plasmodium protein, unknown function		Gene deleted parasite not different from wild type (Fonager, J. et al 2011)
internal	PY17X_0520500	0.841241	1.7236	0.87	2.3598	SP				PBANKA_051940	PCHAS_051960			conserved Plasmodium protein, unknown function
internal	PY17X_0521000	0	0.0278	0.69	3.6846					PBANKA_051990	PCHAS_052010	PVX_110915	PF3D7_1036900	conserved Plasmodium protein, unknown function
internal	PY17X_0523400	0	0	0	0.4968					PBANKA_052200	PCHAS_052220	PVX_090125	PF3D7_0420600	conserved Plasmodium protein, unknown function
internal	PY17X_0525400	0.0295172	0	0.07	0.2898					PBANKA_052400	PCHAS_052420	PVX_090220	PF3D7_0423600	conserved Plasmodium protein, unknown function
internal	PY17X_0606800	0.575586	2.6271	12.68	36.7218					PBANKA_060430	PCHAS_060610	PVX_084310	PF3D7_1205600	conserved Plasmodium protein, unknown function
internal	PY17X_0607900	0	0.0556	0.04	0.3312					PBANKA_060540	PCHAS_060720	PVX_084375	PF3D7_1206800	conserved Plasmodium protein, unknown function
internal	PY17X_0611600	0	0	0.02	0.0828					PBANKA_060910	PCHAS_061090	PVX_084565	PF3D7_1210600	conserved Plasmodium protein, unknown function
internal	PY17X_0614700	0.0295172	0	0.05	0.207					PBANKA_061220	PCHAS_061390	PVX_000710	PF3D7_0410800	conserved Plasmodium protein, unknown function
internal	PY17X_0614800	0	0	0	0.1242					PBANKA_061230	PCHAS_061400	PVX_000705	PF3D7_0410900	conserved Plasmodium protein, unknown function
internal	PY17X_0615100	0	0	0.03	0.1242	SP	2			PBANKA_061260	PCHAS_061430	PVX_000690	PF3D7_0411200	conserved Plasmodium protein, unknown function
internal	PY17X_0616000	0	0	0.04	0.1656		2			PBANKA_061330	PCHAS_061500	PVX_000645	PF3D7_0412000	conserved Plasmodium protein, unknown function
internal	PY17X_0621600	0	1.1537	3.27	6.7482					PBANKA_061890	PCHAS_062060		PF3D7_0721400	conserved Plasmodium protein, unknown function
internal	PY17X_0623600	0	0	0	0.0828					PBANKA_062090	PCHAS_062260	PVX_096180	PF3D7_0723400	conserved Plasmodium protein, unknown function
internal	PY17X_0624000	0	0.0278	0.02	0.0828					PBANKA_062130	PCHAS_062300	PVX_096155	PF3D7_0723800	conserved Plasmodium protein, unknown function
internal	PY17X_0701500	0.0295172	0.0278	0.01	0.0828					PBANKA_070120	PCHAS_093680			conserved Plasmodium protein, unknown function
internal	PY17X_0702300	0	0	0	0.1242					PBANKA_070200	PCHAS_093600	PVX_088915	PF3D7_0828700	conserved Plasmodium protein, unknown function
internal	PY17X_0705900	0	0	0	0.0828					PBANKA_070560	PCHAS_071490	PVX_089110	PF3D7_0825000	conserved Plasmodium protein, unknown function
internal	PY17X_0708000	0	0	0.07	0.207					PBANKA_070770	PCHAS_071700	PVX_089220	PF3D7_0822900	conserved Plasmodium protein, unknown function
internal	PY17X_0708200	0	0	0	27.6552	SP	1			PBANKA_070790	PCHAS_071720	PVX_089230	PF3D7_0822700	conserved Plasmodium protein, unknown function
internal	PY17X_0710000	0.0737931	0	0.11	0.7038		2			PBANKA_070980	PCHAS_071890	PVX_089310	PF3D7_0821000	conserved Plasmodium protein, unknown function
internal	PY17X_0711400	0	0	0.09	0.3726					PBANKA_071120	PCHAS_072030	PVX_089385	PF3D7_0819600	conserved Plasmodium protein, unknown function
internal	PY17X_0719500	0.0147586	0.0139	0.01	0.0414		6			PBANKA_071950	PCHAS_072850	PVX_089960	PF3D7_0417400	conserved Plasmodium protein, unknown function
internal	PY17X_0802800	0.132828	0.1251	0.05	0.207					PBANKA_080030	PCHAS_080060			conserved Plasmodium protein, unknown function
internal	PY17X_0804000	0	0	0	0.0828					PBANKA_080130	PCHAS_080160	PVX_087720	PF3D7_0703600	conserved Plasmodium protein, unknown function
internal	PY17X_0804300	0.0147586	0	0	0.0414		7			PBANKA_080160	PCHAS_080190	PVX_087735	PF3D7_0703900	conserved Plasmodium protein, unknown function
internal	PY17X_0806800	0	0	0.32	1.6146					PBANKA_080410	PCHAS_080440	PVX_087865	PF3D7_0706500	conserved Plasmodium protein, unknown function
internal	PY17X_0806900	0	0	0	0.1656					PBANKA_080420	PCHAS_080450	PVX_087870	PF3D7_0706600	conserved Plasmodium protein, unknown function
internal	PY17X_0807800	0.0295172	0.0278	0.02	0.0828					PBANKA_080470	PCHAS_080500	PVX_087900	PF3D7_0707500	conserved Plasmodium protein, unknown function
internal	PY17X_0808600	0.0442759	0	0	0.1242		1			PBANKA_080550	PCHAS_080580	PVX_087940	PF3D7_0708200	conserved Plasmodium protein, unknown function
internal	PY17X_0809300	0	0.0417	0.03	0.1242	SP				PBANKA_080610	PCHAS_080640	PVX_095275	PF3D7_0319200	conserved Plasmodium protein, unknown function
internal	PY17X_0810500	0	0	0	0.4968					PBANKA_080730	PCHAS_080760	PVX_095335	PF3D7_0317900	conserved Plasmodium protein, unknown function
internal	PY17X_0811100	0	0.0139	0.01	0.0414					PBANKA_080790	PCHAS_080820	PVX_095365	PF3D7_0317300	conserved Plasmodium protein, unknown function
internal	PY17X_0812100	0.147586	0.139	0.1	0.9108					PBANKA_080880	PCHAS_080910	PVX_098810	PF3D7_0907300	conserved Plasmodium protein, unknown function
internal	PY17X_0814100	0	0	0	0.621	SP				PBANKA_081080	PCHAS_081110	PVX_098920	PF3D7_0909600	conserved Plasmodium protein, unknown function
internal	PY17X_0815500	0	0	0	0.1242					PBANKA_081220	PCHAS_081250	PVX_098995	PF3D7_0911100	conserved Plasmodium protein, unknown function
internal	PY17X_0816000	0	0	0	0.2898	SP				PBANKA_081270	PCHAS_081300	PVX_099020	PF3D7_0911600	conserved Plasmodium protein, unknown function
internal	PY17X_0816700	0	0	0.06	0.4968	SP	2			PBANKA_081340	PCHAS_081370	PVX_099055	PF3D7_0912400	conserved Plasmodium protein, unknown function
internal	PY17X_0816800	0	0	0.74	1.6146					PBANKA_081350	PCHAS_081380	PVX_099060	PF3D7_0912500	conserved Plasmodium protein, unknown function
internal	PY17X_0817900	0.0442759	0	0.05	0.1242		2			PBANKA_081460	PCHAS_081490	PVX_099110	PF3D7_0913600	conserved Plasmodium protein, unknown function
internal	PY17X_0818700	0	0	0.25	2.3184					PBANKA_081540	PCHAS_081570	PVX_099145	PF3D7_0914400	conserved Plasmodium protein, unknown function
internal	PY17X_0819900	0	0	0	0.4554					PBANKA_081660	PCHAS_081690	PVX_099210	PF3D7_0915600	conserved Plasmodium protein, unknown function
internal	PY17X_0820000	0	0	0	0.621					PBANKA_081670	PCHAS_081700	PVX_099215	PF3D7_0915700	conserved Plasmodium protein, unknown function
internal	PY17X_0820500	0.0442759	0.0417	0.03	0.1242	SP	1			PBANKA_081720	PCHAS_081750	PVX_099240	PF3D7_0916200	conserved Plasmodium protein, unknown function
internal	PY17X_0821700	0.0295172	0	0	0.0828					PBANKA_081840	PCHAS_081870	PVX_099290	PF3D7_0917400	conserved Plasmodium protein, unknown function
internal	PY17X_0822700	0	0	0.02	0.0828	SP	1		yes	PBANKA_081940	PCHAS_081970	PVX_099340	PF3D7_0918400	conserved Plasmodium protein, unknown function
internal	PY17X_0824600	0	0	0	0.0828		4			PBANKA_082130	PCHAS_082160	PVX_099435	PF3D7_0920400	conserved Plasmodium protein, unknown function
internal	PY17X_0826100	0	0	0.26	1.0764					PBANKA_082280	PCHAS_082310	PVX_099510	PF3D7_0921900	conserved Plasmodium protein, unknown function
internal	PY17X_0828800	0	0	0.02	0.207					PBANKA_082550	PCHAS_082580	PVX_099645	PF3D7_0924600	conserved Plasmodium protein, unknown function
internal	PY17X_0830000	0.944552	1.529	5.37	25.7094	SP				PBANKA_082670	PCHAS_082700	PVX_099710	PF3D7_0925900	conserved Plasmodium protein, unknown function
internal	PY17X_0831700	0	0	0	0.2484					PBANKA_082840	PCHAS_082870	PVX_099820	PF3D7_0927600	conserved Plasmodium protein, unknown function
internal	PY17X_0833200	0	0	0	0.3726					PBANKA_082990	PCHAS_083020	PVX_099910	PF3D7_0929100	conserved Plasmodium protein, unknown function
internal	PY17X_0835900	0	0.0556	0	0.1656					PBANKA_083250	PCHAS_083280	PVX_087120	PF3D7_0931700	conserved Plasmodium protein, unknown function
internal	PY17X_0836200	0.157517	0.385445	0.28	0.485343		1			PBANKA_083280	PCHAS_083310	PVX_087107	PF3D7_0932000	conserved Plasmodium protein, unknown function
internal	PY17X_0836900	0	0	0	0.1242		2			PBANKA_083350	PCHAS_083380	PVX_087070	PF3D7_0932700	conserved Plasmodium protein, unknown function
internal	PY17X_0837000	0	0.1807	0.4	1.2006					PBANKA_083360	PCHAS_083390	PVX_087065	PF3D7_0932800	conserved Plasmodium protein, unknown function
internal	PY17X_0838900	0	0	0	0.2484					PBANKA_083550	PCHAS_083580	PVX_086980	PF3D7_0934700	conserved Plasmodium protein, unknown function
internal	PY17X_0906700	0	0	0.03	0.1242					PBANKA_090530	PCHAS_070650	PVX_092790	PF3D7_1143700	conserved Plasmodium protein, unknown function
internal	PY17X_0907600	0	0	0.1	5.6718					PBANKA_090620	PCHAS_070740	PVX_092745	PF3D7_1142800	conserved Plasmodium protein, unknown function
internal	PY17X_0908100	0.0295172	0.0278	0.02	0.0828		6			PBANKA_090670	PCHAS_070790	PVX_092720	PF3D7_1142300	conserved Plasmodium protein, unknown function
internal	PY17X_0909800	0	0.0278	0	0.0828				yes	PBANKA_090840	PCHAS_070970	PVX_092625	PF3D7_1140600	conserved Plasmodium protein, unknown function
internal	PY17X_0910600	0	0.0139	0.01	0.0414					PBANKA_090920	PCHAS_071050	PVX_092590	PF3D7_1139800	conserved Plasmodium protein, unknown function
internal	PY17X_0911300	0	0.0278	0.05	0.0828					PBANKA_090990	PCHAS_071120	PVX_092555	PF3D7_1138800	conserved Plasmodium protein, unknown function
internal	PY17X_0912800	0	0	0.04	0.3726		6			PBANKA_091140	PCHAS_071270	PVX_092480	PF3D7_1137300	conserved Plasmodium protein, unknown function
internal	PY17X_0916700	0	0	0.11	0.4554					PBANKA_091520	PCHAS_093080	PVX_092265	PF3D7_1133200	conserved Plasmodium protein, unknown function
internal	PY17X_0918400	0	0	0	0.0828					PBANKA_091680	PCHAS_092920	PVX_092175	PF3D7_1131400	conserved Plasmodium protein, unknown function
internal	PY17X_0919300	0.0442759	0	0	0.1242					PBANKA_091780	PCHAS_092830	PVX_092130	PF3D7_1130500	conserved Plasmodium protein, unknown function
internal	PY17X_0922400	0.0147586	0	0.03	0.0414					PBANKA_092040	PCHAS_092400	PVX_092010	PF3D7_1128000.1, PF3D7_1128000.2	conserved Plasmodium protein, unknown function
internal	PY17X_0922900	0	0	0	0.2484	SP	2			PBANKA_092090	PCHAS_092350	PVX_091990	PF3D7_1127500	conserved Plasmodium protein, unknown function
internal	PY17X_0923400	0	0	0.2	0.414		1			PBANKA_092140	PCHAS_092300	PVX_091965	PF3D7_1127000	conserved Plasmodium protein, unknown function
internal	PY17X_0924500	0.0737931	0.8479	1.04	3.1878					PBANKA_092250	PCHAS_092190	PVX_091910	PF3D7_1125800	conserved Plasmodium protein, unknown function
internal	PY17X_0925200	0	0	0.38	0.4554		1			PBANKA_092320	PCHAS_092120	PVX_091875	PF3D7_1125100	conserved Plasmodium protein, unknown function
internal	PY17X_0926800	0.0295172	0	0.33	1.5318	SP	1			PBANKA_092480	PCHAS_091960	PVX_091790	PF3D7_1123500	conserved Plasmodium protein, unknown function
internal	PY17X_0929100	0	0	0.18	0.7452					PBANKA_092710	PCHAS_091720	PVX_091680	PF3D7_1121200	conserved Plasmodium protein, unknown function
internal	PY17X_0929200	0	0	0.06	0.1656					PBANKA_092720	PCHAS_091710	PVX_091675	PF3D7_1121100	conserved Plasmodium protein, unknown function
internal	PY17X_0929600	0.0442759	0.0417	0.03	0.1242					PBANKA_092760	PCHAS_091670	PVX_091662	PF3D7_1120700	conserved Plasmodium protein, unknown function
internal	PY17X_0929700	0.0147586	0	0	0.0414		1			PBANKA_092770	PCHAS_091660	PVX_091660	PF3D7_1120600	conserved Plasmodium protein, unknown function
internal	PY17X_0930200	0	0.3336	0.78	4.4298					PBANKA_092820	PCHAS_091610	PVX_091635	PF3D7_1120000	conserved Plasmodium protein, unknown function
internal	PY17X_0930300	0.0295172	0.0278	0.02	0.0828					PBANKA_092830	PCHAS_091600	PVX_091630	PF3D7_1119900	conserved Plasmodium protein, unknown function
internal	PY17X_0932100	0.0295172	0.0278	0.02	0.0828					PBANKA_093010	PCHAS_091420	PVX_091530	PF3D7_1117900	conserved Plasmodium protein, unknown function
internal	PY17X_0933100	0	0.9035	1.72	1.9044					PBANKA_093110	PCHAS_091320	PVX_091475	PF3D7_1116900	conserved Plasmodium protein, unknown function
internal	PY17X_0935800	0.0590345	0	0	0.1656		6			PBANKA_093380	PCHAS_091050	PVX_091335	PF3D7_1113800	conserved Plasmodium protein, unknown function
internal	PY17X_0936600	0.0147586	0.0278	0.01	0.0414					PBANKA_093460	PCHAS_090970	PVX_091300	PF3D7_1113000	conserved Plasmodium protein, unknown function		Gene deleted parasite not different from wild type (Lasonder, E. et al 2008)
internal	PY17X_0937900	0	0.0556	0.04	0.3726					PBANKA_093590	PCHAS_090840	PVX_091235	PF3D7_1111700	conserved Plasmodium protein, unknown function
internal	PY17X_0941800	0.0442759	0	0	0.1242					PBANKA_093930	PCHAS_090500	PVX_091055	PF3D7_1107600	conserved Plasmodium protein, unknown function
internal	PY17X_0943600	0	0	0.64	7.0794	SP	1			PBANKA_094110	PCHAS_090320	PVX_090970	PF3D7_1105800	conserved Plasmodium protein, unknown function
internal	PY17X_0945000	0	0	10.65	22.8114	SP				PBANKA_094250	PCHAS_090180	PVX_090900	PF3D7_1104400	conserved Plasmodium protein, unknown function
internal	PY17X_1003400	0	0	0.05	0.207					PBANKA_100200	PCHAS_100290	PVX_001030	PF3D7_0404300	conserved Plasmodium protein, unknown function
internal	PY17X_1003700	0.0147586	0	0.01	0.0828		4			PBANKA_100230	PCHAS_100320	PVX_001010	PF3D7_0404600	conserved Plasmodium protein, unknown function
internal	PY17X_1009600	0	0.4309	0.87	1.7802					PBANKA_100800	PCHAS_100890	PVX_000720	PF3D7_0410600	conserved Plasmodium protein, unknown function
internal	PY17X_1010900	0	0	0.12	0.4968					PBANKA_100930	PCHAS_101020	PVX_084760	PF3D7_1435500	conserved Plasmodium protein, unknown function
internal	PY17X_1012000	0	0.3058	0.1	0.414	SP	1			PBANKA_101040	PCHAS_101130	PVX_084815	PF3D7_1434400	conserved Plasmodium protein, unknown function
internal	PY17X_1013000	0	0.0278	0	0.0414		10			PBANKA_101150	PCHAS_101230	PVX_084860	PF3D7_1433400	conserved Plasmodium protein, unknown function
internal	PY17X_1018200	0.147586	1.6263	5.9	15.2766					PBANKA_101670	PCHAS_101750	PVX_085145	PF3D7_1427900	conserved Plasmodium protein, unknown function
internal	PY17X_1019300	0.0147586	0.0139	0.01	0.0414					PBANKA_101780	PCHAS_101860	PVX_085195	PF3D7_1426800	conserved Plasmodium protein, unknown function
internal	PY17X_1020300	0	0	0.04	0.1656					PBANKA_101880	PCHAS_101960			conserved Plasmodium protein, unknown function
internal	PY17X_1021600	0	0	0.21	1.7802					PBANKA_101970	PCHAS_102050	PVX_085295	PF3D7_1423700	conserved Plasmodium protein, unknown function
internal	PY17X_1022600	0	0	0.03	0.2484					PBANKA_102070	PCHAS_102150	PVX_085345	PF3D7_1422700	conserved Plasmodium protein, unknown function
internal	PY17X_1024000	0	0.0417	0.14	0.5796					PBANKA_102210	PCHAS_102290	PVX_085425	PF3D7_1421100	conserved Plasmodium protein, unknown function
internal	PY17X_1024100	0	0	0	0.7038					PBANKA_102220	PCHAS_102300	PVX_085430	PF3D7_1421000	conserved Plasmodium protein, unknown function
internal	PY17X_1024900	0	0.0695	0.1	0.414					PBANKA_102300	PCHAS_102380	PVX_085470	PF3D7_1420200	conserved Plasmodium protein, unknown function
internal	PY17X_1025400	0	0.0834	0.68	2.07					PBANKA_102350	PCHAS_102430	PVX_085495	PF3D7_1419700	conserved Plasmodium protein, unknown function
internal	PY17X_1027400	0	0	0.29	2.7324					PBANKA_102500	PCHAS_102580	PVX_085567	PF3D7_1417700	conserved Plasmodium protein, unknown function
internal	PY17X_1027500	0.0147586	0.0139	0.01	0.0828		1			PBANKA_102520	PCHAS_102600	PVX_085575	PF3D7_1417500	conserved Plasmodium protein, unknown function
internal	PY17X_1028500	0.0147586	0.0139	0.01	0.0414					PBANKA_102610	PCHAS_102690	PVX_085620	PF3D7_1416600	conserved Plasmodium protein, unknown function
internal	PY17X_1028700	0.0590345	0.0556	0.04	0.1656					PBANKA_102630	PCHAS_102710	PVX_085630	PF3D7_1416400	conserved Plasmodium protein, unknown function
internal	PY17X_1032900	0	0.0417	0.2	1.1178					PBANKA_103050	PCHAS_103130	PVX_085850	PF3D7_1412100	conserved Plasmodium protein, unknown function
internal	PY17X_1033100	0.145645	0.02834	0.218746	0.238648		1			PBANKA_103070	PCHAS_103150	PVX_085865	PF3D7_1411800	conserved Plasmodium protein, unknown function
internal	PY17X_1034200	0	0	0.37	0.7038	SP	1			PBANKA_103180	PCHAS_103260	PVX_085915	PF3D7_1410700	conserved Plasmodium protein, unknown function
internal	PY17X_1037000	0	0	0	0.1242					PBANKA_103460	PCHAS_103540	PVX_086050	PF3D7_1407600	conserved Plasmodium protein, unknown function
internal	PY17X_1039300	0	0.0417	0	0.2484					PBANKA_103690	PCHAS_103770	PVX_086170	PF3D7_1405300	conserved Plasmodium protein, unknown function
internal	PY17X_1039700	0	0	0	0.414	SP				PBANKA_103730	PCHAS_103810	PVX_086190	PF3D7_1404900	conserved Plasmodium protein, unknown function
internal	PY17X_1040900	0	0	0	0.414					PBANKA_103850	PCHAS_103930	PVX_086260	PF3D7_1403500	conserved Plasmodium protein, unknown function
internal	PY17X_1041100	0	0	0.04	0.0828					PBANKA_103870	PCHAS_103950	PVX_086268, PVX_086272	PF3D7_1403300	conserved Plasmodium protein, unknown function		Gene deleted parasite not different from wild type (Fonager, J. et al 2011)
internal	PY17X_1104000	0	0	0	0.1242					PBANKA_110290	PCHAS_110260	PVX_097665	PF3D7_0503200	conserved Plasmodium protein, unknown function
internal	PY17X_1105700	0.0147586	0.0139	0.01	0.0828		8			PBANKA_110460	PCHAS_110430	PVX_097810	PF3D7_0505000	conserved Plasmodium protein, unknown function
internal	PY17X_1106400	0	0	0.06	0.2484	SP	2			PBANKA_110530	PCHAS_110500	PVX_097845	PF3D7_0505700	conserved Plasmodium protein, unknown function
internal	PY17X_1108500	0	0	0.03	0.1242					PBANKA_110740	PCHAS_110710	PVX_097950	PF3D7_0507800	conserved Plasmodium protein, unknown function
internal	PY17X_1113600	0	0	0	0.0828		3			PBANKA_111250	PCHAS_111210	PVX_080600	PF3D7_0512800	conserved Plasmodium protein, unknown function
internal	PY17X_1113900	0	0	0.11	0.4554					PBANKA_111280	PCHAS_111240	PVX_080585	PF3D7_0513100	conserved Plasmodium protein, unknown function
internal	PY17X_1114000	0	0.0139	0.01	0.0414					PBANKA_111290	PCHAS_111250	PVX_080580	PF3D7_0513200	conserved Plasmodium protein, unknown function
internal	PY17X_1115000	0.0590345	0	0	0.1656					PBANKA_111390	PCHAS_111350	PVX_080530	PF3D7_0514200	conserved Plasmodium protein, unknown function
internal	PY17X_1116200	0	0	0	0.1656					PBANKA_111500	PCHAS_111460	PVX_080475	PF3D7_0515400	conserved Plasmodium protein, unknown function
internal	PY17X_1116400	0.0295172	0.0695	0.37	0.5382					PBANKA_111520	PCHAS_111480	PVX_080465	PF3D7_0515600	conserved Plasmodium protein, unknown function
internal	PY17X_1117900	0.191862	0.7228	5.42	14.4072					PBANKA_111680	PCHAS_111630	PVX_114000	PF3D7_0617200	conserved Plasmodium protein, unknown function
internal	PY17X_1118500	0.265655	0	0.18	1.656					PBANKA_111740	PCHAS_111690	PVX_114035	PF3D7_0618200	conserved Plasmodium protein, unknown function
internal	PY17X_1120100	0	0	0.01	0.0414		7			PBANKA_111900	PCHAS_111850	PVX_114115	PF3D7_0619800	conserved Plasmodium protein, unknown function
internal	PY17X_1121400	0	0.1251	0.09	0.1656					PBANKA_112010	PCHAS_111960	PVX_114175	PF3D7_0621100	conserved Plasmodium protein, unknown function
internal	PY17X_1126200	0.0295172	0.0278	0.02	0.1656					PBANKA_112480	PCHAS_112430	PVX_114405	PF3D7_0626000	conserved Plasmodium protein, unknown function
internal	PY17X_1126900	0	0.2224	0.34	1.035					PBANKA_112550	PCHAS_112500	PVX_114440	PF3D7_0626700	conserved Plasmodium protein, unknown function
internal	PY17X_1133800	0.0295172	0.0278	0	0.0828					PBANKA_113230	PCHAS_113180	PVX_114780	PF3D7_1356000	conserved Plasmodium protein, unknown function
internal	PY17X_1136000	0	0	0.02	0.0828		2			PBANKA_113450	PCHAS_113400	PVX_114885	PF3D7_1358200	conserved Plasmodium protein, unknown function
internal	PY17X_1137900	0	0	0.11	0.4554	SP	3			PBANKA_113640	PCHAS_113590	PVX_114977	PF3D7_1360200	conserved Plasmodium protein, unknown function
internal	PY17X_1141300	0	0	0	0.6624	SP	3			PBANKA_113990	PCHAS_113940	PVX_115155		conserved Plasmodium protein, unknown function
internal	PY17X_1143900	0	0	0	0.3312					PBANKA_114260	PCHAS_114210	PVX_115295	PF3D7_1366700	conserved Plasmodium protein, unknown function
internal	PY17X_1144100	0	0.139	0.52	1.3248					PBANKA_114280	PCHAS_114230	PVX_115305	PF3D7_1366900	conserved Plasmodium protein, unknown function
internal	PY17X_1145600	0	0	0.09	0.3726					PBANKA_114430	PCHAS_114380	PVX_115380	PF3D7_1368400	conserved Plasmodium protein, unknown function
internal	PY17X_1146400	0	0	0.01	0.0414					PBANKA_114510	PCHAS_114460	PVX_115420	PF3D7_1369200	conserved Plasmodium protein, unknown function
internal	PY17X_1146800	0	0	0.03	0.1242					PBANKA_114550	PCHAS_114500	PVX_115435	PF3D7_1369500	conserved Plasmodium protein, unknown function
internal	PY17X_1204200	0.0442759	0	0.24	0.2484					PBANKA_120110	PCHAS_120180	PVX_094335	PF3D7_1002700	conserved Plasmodium protein, unknown function
internal	PY17X_1204700	0	0.1946	0	0.5796	SP				PBANKA_120160	PCHAS_120230	PVX_094360	PF3D7_1003200	conserved Plasmodium protein, unknown function
internal	PY17X_1205600	0.0147586	0.0139	0.03	0.0414		6			PBANKA_120250	PCHAS_120320	PVX_094405	PF3D7_1004200	conserved Plasmodium protein, unknown function
internal	PY17X_1210800	0	0	0	0.207					PBANKA_120760	PCHAS_120830	PVX_094680	PF3D7_1009300	conserved Plasmodium protein, unknown function
internal	PY17X_1214900	0	0	0.98	2.9808	SP	1			PBANKA_121170	PCHAS_121240	PVX_094885	PF3D7_1013300	conserved Plasmodium protein, unknown function
internal	PY17X_1217900	0	0.0834	0.31	0.8694					PBANKA_121470	PCHAS_121540	PVX_095035	PF3D7_0323800	conserved Plasmodium protein, unknown function
internal	PY17X_1218600	0	0	0	0.0828		1			PBANKA_121540	PCHAS_121610	PVX_095070	PF3D7_0323100	conserved Plasmodium protein, unknown function
internal	PY17X_1219000	0	0.0139	0.02	0.0414		10			PBANKA_121580	PCHAS_121650	PVX_095095	PF3D7_0322700	conserved Plasmodium protein, unknown function
internal	PY17X_1220600	0.0295172	0.0278	0.02	0.0828					PBANKA_121740	PCHAS_121810	PVX_095180	PF3D7_0321100	conserved Plasmodium protein, unknown function
internal	PY17X_1224000	0.0147586	0.0139	0.01	0.2484					PBANKA_122080	PCHAS_122150	PVX_088045	PF3D7_0710200	conserved Plasmodium protein, unknown function
internal	PY17X_1225000	0.0442759	0.0417	0	0.1242					PBANKA_122180	PCHAS_122250	PVX_088095	PF3D7_0711200	conserved Plasmodium protein, unknown function
internal	PY17X_1226200	0	0	0.16	1.1592					PBANKA_122300	PCHAS_122360	PVX_088165	PF3D7_0807600	conserved Plasmodium protein, unknown function
internal	PY17X_1226600	0	0	0	0.2898		5			PBANKA_122340	PCHAS_122400	PVX_088185	PF3D7_0807200	conserved Plasmodium protein, unknown function
internal	PY17X_1233400	0.273584	0.46574	0.257867	0.51357					PBANKA_122990	PCHAS_123060	PVX_113895	PF3D7_0615200	conserved Plasmodium protein, unknown function		Gene deleted parasite not different from wild type (Dr.O. Billker and Dr. J. Rayner personal communication)
internal	PY17X_1237900	0	0	0.72	2.9808					PBANKA_123450	PCHAS_123510	PVX_080260	PF3D7_0519700	conserved Plasmodium protein, unknown function
internal	PY17X_1239200	0	0	0	0.3726					PBANKA_123580	PCHAS_123640	PVX_080185	PF3D7_0521200	conserved Plasmodium protein, unknown function
internal	PY17X_1239900	0	0	0	0.0828					PBANKA_123650, PBANKA_123660	PCHAS_123710	PVX_080150	PF3D7_0521900	conserved Plasmodium protein, unknown function
internal	PY17X_1241200	0	0	0	0.1242					PBANKA_123800	PCHAS_123840	PVX_080090	PF3D7_0523200	conserved Plasmodium protein, unknown function
internal	PY17X_1244400	0	0	0	0.3312		1			PBANKA_124120	PCHAS_124160	PVX_079925	PF3D7_0526400	conserved Plasmodium protein, unknown function
internal	PY17X_1244500	0	0	0	0.0828					PBANKA_124130	PCHAS_124170	PVX_079920	PF3D7_0526500	conserved Plasmodium protein, unknown function
internal	PY17X_1246300	0	0	0.05	0.207					PBANKA_124290	PCHAS_124330	PVX_079835	PF3D7_0528300	conserved Plasmodium protein, unknown function
internal	PY17X_1247000	0	0	0	0.1656	SP	1			PBANKA_124360	PCHAS_124400	PVX_079800	PF3D7_0529000	conserved Plasmodium protein, unknown function
internal	PY17X_1247300	0	0	0.04	0.3312					PBANKA_124390	PCHAS_124430	PVX_079785	PF3D7_0529400.1, PF3D7_0529400.2	conserved Plasmodium protein, unknown function
internal	PY17X_1307000	0.0442759	0	0	0.0828	SP	2			PBANKA_130320	PCHAS_130640	PVX_118525	PF3D7_1439300	conserved Plasmodium protein, unknown function
internal	PY17X_1308100	0	0	0	0.0828					PBANKA_130430	PCHAS_130750	PVX_118470	PF3D7_1440400	conserved Plasmodium protein, unknown function
internal	PY17X_1308300	0.0885517	0	0	0.2484					PBANKA_130450	PCHAS_130770	PVX_118460	PF3D7_1440600	conserved Plasmodium protein, unknown function
internal	PY17X_1311300	0	0.0278	0.02	0.0828		2			PBANKA_130750	PCHAS_131070	PVX_118310	PF3D7_1443600	conserved Plasmodium protein, unknown function
internal	PY17X_1311700	0	0	0	0.4968					PBANKA_130790	PCHAS_131110	PVX_118292	PF3D7_1444000	conserved Plasmodium protein, unknown function
internal	PY17X_1311800	0.0147586	0.0139	0.01	0.0828					PBANKA_130800	PCHAS_131120	PVX_118290	PF3D7_1444100	conserved Plasmodium protein, unknown function
internal	PY17X_1313300	0.118069	0.1112	0.48	2.484					PBANKA_130950	PCHAS_131270	PVX_118200	PF3D7_1445700	conserved Plasmodium protein, unknown function
internal	PY17X_1313400	0.0295172	0.0278	0.02	0.0828		12			PBANKA_130960	PCHAS_131280	PVX_118195	PF3D7_1445800	conserved Plasmodium protein, unknown function		Gene deleted parasite not different from wild type (Lasonder, E. et al 2008)
internal	PY17X_1317900	0	0	0.02	0.0828		1			PBANKA_131410	PCHAS_131740	PVX_117965	PF3D7_1450400	conserved Plasmodium protein, unknown function
internal	PY17X_1320100	0	0	0.01	0.0414					PBANKA_131630	PCHAS_131960	PVX_117850	PF3D7_1452600	conserved Plasmodium protein, unknown function
internal	PY17X_1320700	0.0295172	0	0.02	0.0828					PBANKA_131690	PCHAS_132020	PVX_117815	PF3D7_1453200	conserved Plasmodium protein, unknown function
internal	PY17X_1321700	0.0590345	0.0278	0.02	0.1656					PBANKA_131790	PCHAS_132120	PVX_117770	PF3D7_1454200	conserved Plasmodium protein, unknown function
internal	PY17X_1322800	0	0	0.04	0.1656					PBANKA_131900	PCHAS_132230	PVX_117700	PF3D7_1455300	conserved Plasmodium protein, unknown function		Gene deleted parasite cannot be obtained by genetic modification (Fonager, J. et al 2011)
internal	PY17X_1325400	0.0147586	0.0139	0.01	0.0414		3		yes	PBANKA_132160	PCHAS_132490	PVX_117570	PF3D7_1457900	conserved Plasmodium protein, unknown function
internal	PY17X_1326100	0	0	0	0.1656					PBANKA_132230	PCHAS_132560	PVX_117535	PF3D7_1458600	conserved Plasmodium protein, unknown function
internal	PY17X_1326800	0	0	0.17	0.7038		1			PBANKA_132300	PCHAS_132630	PVX_117490	PF3D7_1459400	conserved Plasmodium protein, unknown function
internal	PY17X_1329800	0	0.0278	0.13	0.9522	SP	3		yes	PBANKA_132600	PCHAS_132930	PVX_117345	PF3D7_1462300	conserved Plasmodium protein, unknown function
internal	PY17X_1336000	0.0590345	0.0417	0.01	0.1242					PBANKA_133130	PCHAS_133590	PVX_117062	PF3D7_1468000	conserved Plasmodium protein, unknown function
internal	PY17X_1336100	0	0	0.23	0.9936					PBANKA_133140	PCHAS_133600	PVX_117060	PF3D7_1468100	conserved Plasmodium protein, unknown function		Gene deleted parasite cannot be obtained by genetic modification (Fonager, J. et al 2011)
internal	PY17X_1336800	0	0	0	0.2898					PBANKA_133210	PCHAS_133670	PVX_117020	PF3D7_1468900	conserved Plasmodium protein, unknown function
internal	PY17X_1344200	0	0.0139	0.01	0.0414		5			PBANKA_133950	PCHAS_134410	PVX_116655	PF3D7_1324300	conserved Plasmodium protein, unknown function
internal	PY17X_1346800	0	0	0	0.0828					PBANKA_134210	PCHAS_134670	PVX_116535	PF3D7_1326900	conserved Plasmodium protein, unknown function
internal	PY17X_1347200	0.0295172	0	0.02	0.0828					PBANKA_134250	PCHAS_134710	PVX_116515	PF3D7_1327300	conserved Plasmodium protein, unknown function
internal	PY17X_1348200	0	0	0.18	1.2006		2			PBANKA_134350	PCHAS_134810	PVX_082365	PF3D7_1328300	conserved Plasmodium protein, unknown function
internal	PY17X_1350300	0	0	0.05	0.207					PBANKA_134550	PCHAS_135010	PVX_082465	PF3D7_1330500	conserved Plasmodium protein, unknown function
internal	PY17X_1351300	0	0.0834	0	0.2484					PBANKA_134640	PCHAS_135100	PVX_082510	PF3D7_1331500	conserved Plasmodium protein, unknown function
internal	PY17X_1353100	0	0.1668	0.12	0.4968					PBANKA_134810	PCHAS_135270	PVX_082600	PF3D7_1333400	conserved Plasmodium protein, unknown function
internal	PY17X_1353500	0	0	0.12	0.4968					PBANKA_134850	PCHAS_135310	PVX_082620	PF3D7_1333800	conserved Plasmodium protein, unknown function
internal	PY17X_1353600	0.0295172	0	0.02	0.0828					PBANKA_134860	PCHAS_135320	PVX_082625	PF3D7_1333900	conserved Plasmodium protein, unknown function
internal	PY17X_1354600	0	0.0278	0.02	0.0828		1			PBANKA_134960	PCHAS_135420	PVX_082725	PF3D7_1335700	conserved Plasmodium protein, unknown function
internal	PY17X_1357600	0	0	0.04	0.1656					PBANKA_135240	PCHAS_135700	PVX_082865	PF3D7_1338700	conserved Plasmodium protein, unknown function
internal	PY17X_1358500	0	0.0278	0	0.0828					PBANKA_135310	PCHAS_135770	PVX_082905	PF3D7_1339700	conserved Plasmodium protein, unknown function
internal	PY17X_1359300	0	0	0	0.0828					PBANKA_135390	PCHAS_135850	PVX_082937, PVX_082938	PF3D7_1340500	conserved Plasmodium protein, unknown function
internal	PY17X_1361000	0	0.0834	0.03	0.1242		3			PBANKA_135530	PCHAS_135990	PVX_083010	PF3D7_1342200	conserved Plasmodium protein, unknown function
internal	PY17X_1362500	0	0.0139	0	0.0414		2			PBANKA_135680	PCHAS_136140	PVX_083085	PF3D7_1343800	conserved Plasmodium protein, unknown function
internal	PY17X_1363000	0	0	0.03	0.2484					PBANKA_135730	PCHAS_136190	PVX_083110	PF3D7_1344300	conserved Plasmodium protein, unknown function
internal	PY17X_1364400	0	0	0.06	0.1242					PBANKA_135870	PCHAS_136330	PVX_083190	PF3D7_1345800	conserved Plasmodium protein, unknown function
internal	PY17X_1366400	0	0	0	0.1242					PBANKA_136070	PCHAS_136530	PVX_083290	PF3D7_1347900	conserved Plasmodium protein, unknown function
internal	PY17X_1366500	0	0.0278	0.02	0.0828					PBANKA_136080	PCHAS_136540	PVX_083295	PF3D7_1348000	conserved Plasmodium protein, unknown function
internal	PY17X_1369000	0.147586	0.0417	0	0.414	SP	1			PBANKA_136330	PCHAS_136790	PVX_083420	PF3D7_1350500	conserved Plasmodium protein, unknown function
internal	PY17X_1369600	0	0	0	0.7452					PBANKA_136390	PCHAS_136850	PVX_083450	PF3D7_1351100	conserved Plasmodium protein, unknown function
internal	PY17X_1370900	0	0	0	0.0828					PBANKA_136510	PCHAS_136970	PVX_083510	PF3D7_1352400	conserved Plasmodium protein, unknown function
internal	PY17X_1404100	0	0	0.03	0.1242					PBANKA_140250	PCHAS_140440	PVX_122040	PF3D7_1304000	conserved Plasmodium protein, unknown function
internal	PY17X_1404500	0.0737931	0	0.05	0.207					PBANKA_140290	PCHAS_140480	PVX_122060	PF3D7_1304400	conserved Plasmodium protein, unknown function
internal	PY17X_1406300	0	0	0.2	0.9108					PBANKA_140460	PCHAS_140650	PVX_122140	PF3D7_1306100	conserved Plasmodium protein, unknown function
internal	PY17X_1406400	0	0	0.05	0.4554	SP				PBANKA_140470	PCHAS_140660	PVX_122145	PF3D7_1306200	conserved Plasmodium protein, unknown function
internal	PY17X_1406700	0.0295172	0.0278	0.02	0.0828					PBANKA_140500	PCHAS_140690	PVX_122160	PF3D7_1306500	conserved Plasmodium protein, unknown function
internal	PY17X_1407600	0	0	0	0.3312					PBANKA_140590	PCHAS_140780	PVX_122205	PF3D7_1307400	conserved Plasmodium protein, unknown function
internal	PY17X_1411400	0	0.1529	0.31	0.7038					PBANKA_140960	PCHAS_141150	PVX_122385	PF3D7_1311100	conserved Plasmodium protein, unknown function
internal	PY17X_1414000	0	0	0.02	0.0828		10			PBANKA_141220	PCHAS_141410	PVX_122510	PF3D7_1313800	conserved Plasmodium protein, unknown function
internal	PY17X_1415200	0	0	0	0.5382		3			PBANKA_141350	PCHAS_141530	PVX_122570	PF3D7_1315000	conserved Plasmodium protein, unknown function
internal	PY17X_1417600	0	0	0.92	5.175					PBANKA_141590	PCHAS_141770	PVX_122690	PF3D7_1317400	conserved Plasmodium protein, unknown function
internal	PY17X_1418100	0	0	0	0.1242					PBANKA_141640	PCHAS_141820	PVX_122715	PF3D7_1317900	conserved Plasmodium protein, unknown function
internal	PY17X_1419600	0	0	0.05	0.4554					PBANKA_141790	PCHAS_141970	PVX_122785	PF3D7_1319400	conserved Plasmodium protein, unknown function
internal	PY17X_1420700	0	0.0278	0	0.0828					PBANKA_141910	PCHAS_142090	PVX_122850	PF3D7_1320800	conserved Plasmodium protein, unknown function
internal	PY17X_1426200	0	0.1807	0.57	1.6146					PBANKA_142420	PCHAS_142600	PVX_123105	PF3D7_0813400	conserved Plasmodium protein, unknown function
internal	PY17X_1426300	0	0.4587	2.73	7.5348					PBANKA_142430	PCHAS_142610	PVX_123110	PF3D7_0813300	conserved Plasmodium protein, unknown function
internal	PY17X_1430500	0	0	0	0.414		1			PBANKA_142840	PCHAS_143020	PVX_123325	PF3D7_1212400	conserved Plasmodium protein, unknown function
internal	PY17X_1433100	0	0	0.03	0.1242		1			PBANKA_143090	PCHAS_143280	PVX_123440	PF3D7_1215100	conserved Plasmodium protein, unknown function
internal	PY17X_1436500	0	0.0278	0.16	1.4076					PBANKA_143420	PCHAS_143620	PVX_123597	PF3D7_1218600	conserved Plasmodium protein, unknown function
internal	PY17X_1439600	0	0	0.06	0.2484		1			PBANKA_143720	PCHAS_143920	PVX_123740	PF3D7_1222100	conserved Plasmodium protein, unknown function
internal	PY17X_1441100	0	0	0.11	0.4554		5			PBANKA_143860	PCHAS_144060	PVX_123815	PF3D7_1223700	conserved Plasmodium protein, unknown function
internal	PY17X_1442600	0	0	0	0.2898					PBANKA_144010	PCHAS_144210	PVX_123890	PF3D7_1225200	conserved Plasmodium protein, unknown function
internal	PY17X_1443000	0.10331	0.0556	0.07	0.1656					PBANKA_144050	PCHAS_144250	PVX_123910	PF3D7_1225600	conserved Plasmodium protein, unknown function
internal	PY17X_1444000	0.0737931	0	0.05	0.3726					PBANKA_144150	PCHAS_144350	PVX_123965	PF3D7_1226700	conserved Plasmodium protein, unknown function
internal	PY17X_1444200	0	0	0.13	0.2484	SP				PBANKA_144170	PCHAS_144370	PVX_123975	PF3D7_1226900	conserved Plasmodium protein, unknown function
internal	PY17X_1445400	0	0	0.07	0.1656					PBANKA_144290	PCHAS_144510	PVX_124040	PF3D7_1228200	conserved Plasmodium protein, unknown function
internal	PY17X_1446200	0.0590345	0.0556	0.04	0.1656					PBANKA_144370	PCHAS_144590			conserved Plasmodium protein, unknown function
internal	PY17X_1446400	0	0	0.04	0.4968	SP	1		yes	PBANKA_144390	PCHAS_144610	PVX_124090	PF3D7_1229300	conserved Plasmodium protein, unknown function
internal	PY17X_1446700	0	0	0	0.2484	SP	1			PBANKA_144420	PCHAS_144640	PVX_124105	PF3D7_1229600	conserved Plasmodium protein, unknown function
internal	PY17X_1447200	0	0	0	0.0828					PBANKA_144470	PCHAS_144690	PVX_124140	PF3D7_1230000	conserved Plasmodium protein, unknown function
internal	PY17X_1451100	0	0	0.06	0.2484		1			PBANKA_144860	PCHAS_145090	PVX_100655	PF3D7_1234000	conserved Plasmodium protein, unknown function
internal	PY17X_1451600	0	0.1112	0.16	0.6624					PBANKA_144910	PCHAS_145140	PVX_100675	PF3D7_1234500	conserved Plasmodium protein, unknown function
internal	PY17X_1455000	0	0	0.43	2.4426	SP	1			PBANKA_145250	PCHAS_145480	PVX_100845	PF3D7_1237900	conserved Plasmodium protein, unknown function
internal	PY17X_1458400	0	0	0.07	0.3312					PBANKA_145590	PCHAS_145820	PVX_101025	PF3D7_1242500	conserved Plasmodium protein, unknown function
internal	PY17X_1460200	0	0	0	0.0828	SP				PBANKA_145760	PCHAS_145990	PVX_101115	PF3D7_1244400	conserved Plasmodium protein, unknown function
internal	PY17X_1460300	0	0	0	0.1656	SP				PBANKA_145770	PCHAS_146000	PVX_101120	PF3D7_1244500	conserved Plasmodium protein, unknown function
internal	PY17X_1464100	0.0590345	0	0.08	0.3312	SP	2			PBANKA_146150	PCHAS_146380	PVX_101320	PF3D7_1248600	conserved Plasmodium protein, unknown function
internal	PY17X_1464200	0	0	0.02	0.0828					PBANKA_146160	PCHAS_146390	PVX_101325	PF3D7_1248700	conserved Plasmodium protein, unknown function
internal	PY17X_1464600	0	0	0.44	1.4076					PBANKA_146200	PCHAS_146430	PVX_101345	PF3D7_1249100	conserved Plasmodium protein, unknown function
internal	PY17X_1466400	0.0885517	0	0.13	0.5382					PBANKA_146380	PCHAS_146610	PVX_101440	PF3D7_1250900	conserved Plasmodium protein, unknown function
internal	PY17X_1314800	0	0	0	0.207					PBANKA_131100	PCHAS_131430	PVX_118135	PF3D7_1447200	conserved Plasmodium protein, unknown function (UIS21)
internal	PY17X_1323900	0.0590345	0	0.04	0.1656					PBANKA_132010	PCHAS_132340	PVX_117645	PF3D7_1456400	conserved Plasmodium protein, unknown function (UIS25)
internal	PY17X_0918600	0	0	0.08	0.3312					PBANKA_091700	PCHAS_092900	PVX_092165	PF3D7_1131200	conserved Plasmodium protein, unknown function, fragment
internal	PY17X_1314100	0	0	0	0.0828					PBANKA_131020, PBANKA_131030	PCHAS_131360	PVX_118165	PF3D7_1446500	conserved Plasmodium protein, unknown function, fragment
internal	PY17X_0210000	0	0.139	0.6	0.8694	SP				PBANKA_020860	PCHAS_020700	PVX_081530	PF3D7_0104500	conserved protein, unknown function
internal	PY17X_0412300	0	0	0.2	0.828					PBANKA_040980	PCHAS_041070	PVX_119695	PF3D7_0311800	conserved protein, unknown function
internal	PY17X_0943700	0	0	0.12	0.2484					PBANKA_094120	PCHAS_090310	PVX_090965	PF3D7_1105700	conserved protein, unknown function
internal	PY17X_1428200	0	0.1946	0.09	0.5796					PBANKA_142610	PCHAS_142790	PVX_123200	PF3D7_0811400	conserved protein, unknown function
internal	PY17X_1435900	0	0.417	0.39	1.6146		1			PBANKA_143350	PCHAS_143550	PVX_123570	PF3D7_1217900	conserved protein, unknown function
internal	PY17X_1123400	0	0	0	0.1656					PBANKA_112200	PCHAS_112150	PVX_114270	PF3D7_0623100	coronin binding protein, putative
internal	PY17X_0922800	0.457517	1.4595	2.83	7.9902					PBANKA_092080	PCHAS_092360	PVX_091992	PF3D7_1127600	CRAL/TRIO domain-containing protein, putative
internal	PY17X_1428600	0	0	0.03	0.1242					PBANKA_142650	PCHAS_142830	PVX_123220	PF3D7_0811000	cullin-1, putative (CUL1)
internal	PY17X_1027700	0	0.0139	0	0.0828					PBANKA_102530	PCHAS_102610	PVX_085580	PF3D7_1417400	cyclic nucleotide-binding protein, putative (cNBP)
internal	PY17X_0105800	0	0	0	0.1656					PBANKA_010430	PCHAS_010490	PVX_113445	PF3D7_0605500	cyclin dependent kinase binding protein, putative
internal	PY17X_1404800	0.246777	0.249868	0.13577	0.514545					PBANKA_140320	PCHAS_140510	PVX_122075	PF3D7_1304700	cyclin, putative
internal	PY17X_1216800	0.0590345	0.7923	1.27	2.6496	SP				PBANKA_121360	PCHAS_121430	PVX_094980	PF3D7_1015200.1, PF3D7_1015200.2, PF3D7_1015200.3	cysteine--tRNA ligase, putative (CysRS)
internal	PY17X_1034700	0	0	0.34	1.6146					PBANKA_103230	PCHAS_103310	PVX_085940	PF3D7_1410200	cytidine triphosphate synthetase, putative
internal	PY17X_MIT00900	0	0	0	0.3312		10			PBANKA_MIT0003	PCHAS_MIT0003	PlvioMp3	mal_mito_3	cytochrome b,apocytochrome b (cyb)
internal	PY17X_0831900	0	0	0.34	1.4076					PBANKA_082860	PCHAS_082890	PVX_099830	PF3D7_0927800	cytochrome c oxidase subunit 5B, putative (COX5B)
internal	PY17X_1330100	0	0	0.41	2.5668		1			PBANKA_132630	PCHAS_132960	PVX_117325	PF3D7_1462700	cytochrome c1 precursor, putative
internal	PY17X_0610300	0	0	0	0.207					PBANKA_060780	PCHAS_060960	PVX_084500	PF3D7_1209400	cytosolic iron-sulfur protein assembly protein 1, putative (CIA1)
internal	PY17X_1242400	0	0.3614	0.86	3.5604					PBANKA_123920	PCHAS_123960	PVX_080030	PF3D7_0524400	cytosolic preribosomal GTP-binding protein, putative
internal	PY17X_1350900	0	0	0	0.1242					PBANKA_134600	PCHAS_135060	PVX_082490	PF3D7_1331100	DEAD box helicase, putative
internal	PY17X_1239700	0.0442759	0.0973	0.03	0.1242					PBANKA_123630	PCHAS_123690	PVX_080160	PF3D7_0521700	DEAD/DEAH box ATP-dependent RNA helicase, putative
internal	PY17X_0420800	0.0147586	0.1529	0.07	0.3312					PBANKA_041800	PCHAS_041890	PVX_098615	PF3D7_0903400	DEAD/DEAH box helicase, putative
internal	PY17X_1311400	0	0	0	0.414	SP	3			PBANKA_130760	PCHAS_131080	PVX_118305	PF3D7_1443700	dephospho-CoA kinase, putative (DPCK)
internal	PY17X_0932900	0	0.0973	0.29	0.5796					PBANKA_093090	PCHAS_091340	PVX_091485	PF3D7_1117100	deubiquinating/deneddylating enzyme, putative (UCH54)
internal	PY17X_0834600	0	0	0	0.0828		2			PBANKA_083120	PCHAS_083150	PVX_099990	PF3D7_0930500	diacylglycerol kinase, putative
internal	PY17X_1344700	0	0	0	0.2484					PBANKA_134000	PCHAS_134460	PVX_116635	PF3D7_1324800	dihydrofolate synthase/folylpolyglutamate synthase, putative
internal	PY17X_1420800	0	0	0.07	0.2898					PBANKA_141910	PCHAS_142090	PVX_122850	PF3D7_1320800	dihydrolipoyllysine-residue succinyltransferase component of 2-oxoglutarate dehydrogenase complex, putative
internal	PY17X_1340800	0	0	0.35	0.6624					PBANKA_133610	PCHAS_134070	PVX_116830	PF3D7_1472900	dihydroorotase, putative
internal	PY17X_1029300	0	0	0	0.2898					PBANKA_102690	PCHAS_102770	PVX_085660	PF3D7_1415800	dimethyladenosine transferase, putative
internal	PY17X_1016700	0	0	0	0.1656					PBANKA_101520	PCHAS_101600	PVX_085065	PF3D7_1429500	diphthamide synthesis protein, putative
internal	PY17X_0718500	0	0.0278	0.05	0.0828					PBANKA_071830	PCHAS_072740	PVX_089905	PF3D7_0416300	DNA helicase MCM9, putative (MCM9)
internal	PY17X_0712300	0.0442759	0.0417	0.12	0.4968					PBANKA_071210	PCHAS_072120	PVX_089480	PF3D7_0818700	DNA helicase, putative
internal	PY17X_1404200	0	0.0417	0.32	1.863	SP				PBANKA_140260	PCHAS_140450	PVX_122045	PF3D7_1304100	DNA ligase I, putative		Gene deleted parasite cannot be obtained by genetic modification (RMgmDB)
internal	PY17X_1018600	0	0	0.07	0.4554					PBANKA_101710	PCHAS_101790	PVX_085160	PF3D7_1427500	DNA mismatch repair protein MSH2, putative		Gene deleted parasite cannot be obtained by genetic modification (Bethke L et al 2007)
internal	PY17X_1106200	0	0	0.25	1.035					PBANKA_110510	PCHAS_110480	PVX_097835	PF3D7_0505500	DNA mismatch repair protein MSH6, putative (MSH6)		Gene deleted parasite cannot be obtained by genetic modification (Bethke L et al 2007)
internal	PY17X_1330700	0	0	0.11	0.4554					PBANKA_132690	PCHAS_133020	PVX_117295	PF3D7_1463300	DNA polymerase alpha subunit, putative
internal	PY17X_0615900	0	0	0.02	0.1242					PBANKA_061320	PCHAS_061490	PVX_000650	PF3D7_0411900	DNA polymerase alpha, putative
internal	PY17X_0502300	0	0	0.16	0.7866					PBANKA_050130	PCHAS_050140	PVX_001720	PF3D7_1017000	DNA polymerase delta catalytic subunit, putative
internal	PY17X_0815300	0	0	0.1	0.414					PBANKA_081200	PCHAS_081230	PVX_098985	PF3D7_0910900	DNA primase large subunit, putative
internal	PY17X_1306400	0	0.0834	0.13	0.2484					PBANKA_130260	PCHAS_130580	PVX_118560	PF3D7_1438700	DNA primase small subunit, putative
internal	PY17X_1146000	0.0295172	0.0278	0.02	0.0828					PBANKA_114470	PCHAS_114420	PVX_115400	PF3D7_1368800	DNA repair endonuclease, putative
internal	PY17X_0106100	0.0442759	0.0139	0.01	0.1242					PBANKA_010460	PCHAS_010520	PVX_113460	PF3D7_0605800	DNA repair protein RAD50, putative (RAD50)
internal	PY17X_1230300	0	0	0.03	0.4554					PBANKA_122680	PCHAS_122740	PVX_093575	PF3D7_0803400	DNA repair protein RAD54, putative
internal	PY17X_1466300	0	0.0278	0	0.0828					PBANKA_146370	PCHAS_146600	PVX_101435	PF3D7_1250800	DNA repair protein, putative
internal	PY17X_1245000	0.0442759	0	1.04	5.0922					PBANKA_124180	PCHAS_124220	PVX_079890	PF3D7_0527000	DNA replication licensing factor MCM3, putative (MCM3)
internal	PY17X_0612700	0.0590345	0.0556	0.3	2.8152					PBANKA_061020	PCHAS_061190	PVX_084615	PF3D7_1211700	DNA replication licensing factor MCM5, putative (MCM5)
internal	PY17X_0805800	0	0	0.35	1.863					PBANKA_080310	PCHAS_080340	PVX_087810	PF3D7_0705400	DNA replication licensing factor MCM7, putative (MCM7)
internal	PY17X_1012900	0	0	0.31	1.4904					PBANKA_101140	PCHAS_101220	PVX_084855	PF3D7_1433500	DNA topoisomerase II, putative
internal	PY17X_1425300	1.18069	6.6581	19.97	56.9664					PBANKA_142330	PCHAS_142510	PVX_123060	PF3D7_0814200	DNA/RNA-binding protein Alba 1, putative (ALBA1)
internal	PY17X_1364900	0	0.417	8.59	26.289					PBANKA_135920	PCHAS_136380	PVX_083215	PF3D7_1346300	DNA/RNA-binding protein Alba 2, putative (ALBA2)
internal	PY17X_1366000	0.236138	1.5429	6.55	14.3658					PBANKA_136030	PCHAS_136490	PVX_083270	PF3D7_1347500	DNA/RNA-binding protein Alba 4, putative (ALBA4)
internal	PY17X_1434900	0	0	0.14	0.8694					PBANKA_143250	PCHAS_143450	PVX_123520	PF3D7_1216900	DNA-binding chaperone, putative
internal	PY17X_0312900	0.0295172	0.0278	0.21	0.8694					PBANKA_031240	PCHAS_031450	PVX_002755	PF3D7_0215700	DNA-directed RNA polymerase II second largest subunit, putative
internal	PY17X_0810200	0	0	0.02	0.3726					PBANKA_080700	PCHAS_080730	PVX_095320	PF3D7_0318200	DNA-directed RNA polymerase II subunit RPB1, putative (RPB1)
internal	PY17X_0827200	0	0.1112	0.18	0.3312					PBANKA_082390	PCHAS_082420	PVX_099560	PF3D7_0923000	DNA-directed RNA polymerase II, putative
internal	PY17X_1142000	0	0	0.47	1.242					PBANKA_114060	PCHAS_114010	PVX_115200	PF3D7_1364800	DNA-directed RNA polymerase II, putative
internal	PY17X_0607700	0	0	0	0.1656					PBANKA_060520	PCHAS_060700	PVX_084365	PF3D7_1206600	DNA-directed RNA polymerase III subunit, putative
internal	PY17X_0707100	0	0	0.73	1.9044		3			PBANKA_070680	PCHAS_071610	PVX_089170	PF3D7_0823800	DnaJ protein, putative
internal	PY17X_0907200	0	0	0.18	1.1178	SP	3			PBANKA_090580	PCHAS_070700	PVX_092765	PF3D7_1143200	DnaJ protein, putative		Gene deleted parasite not different from wild type (fonager et al 2011)
internal	PY17X_0913300	0	0	0.33	0.621		1			PBANKA_091180	PCHAS_071310	PVX_092455	PF3D7_1136800	DnaJ protein, putative
internal	PY17X_1031200	0	0	0.07	0.2898		5			PBANKA_102880	PCHAS_102960	PVX_085755	PF3D7_1413900	DnaJ protein, putative
internal	PY17X_1129300	0	0	0.33	0.9936	SP				PBANKA_112780	PCHAS_112730	PVX_114560	PF3D7_0629200	DnaJ protein, putative
internal	PY17X_1207100	0	0	0	0.1656					PBANKA_120390	PCHAS_120460	PVX_094480	PF3D7_1005700	DnaJ protein, putative
internal	PY17X_1241400	0	0	0	0.207		2		yes	PBANKA_123820	PCHAS_123860	PVX_080080	PF3D7_0523400	DnaJ protein, putative
internal	PY17X_1341100	0	0	0.56	1.7802					PBANKA_133640	PCHAS_134100	PVX_116820	PF3D7_1473200	DnaJ protein, putative
internal	PY17X_1407400	0.118069	0	0	0.7038					PBANKA_140570	PCHAS_140760	PVX_122195	PF3D7_1307200	DnaJ protein, putative
internal	PY17X_0823300	0	0	0.63	3.105		6		yes	PBANKA_082000	PCHAS_082030	PVX_099370	PF3D7_0919100	DNAJ-like molecular chaperone protein, putative
internal	PY17X_1212300	0	0	0	0.5382	SP	1			PBANKA_120910	PCHAS_120980	PVX_094755	PF3D7_1010700	dolichyl-phosphate-mannose protein mannosyltransferase, putative
internal	PY17X_1459700	0.0295172	0.0278	0	0.0828		2			PBANKA_145720	PCHAS_145950	PVX_101095	PF3D7_1243900	double C2-like domain-containing protein, putative (DOC2)
internal	PY17X_0418900	0	0	0.02	0.0414					PBANKA_041610	PCHAS_041700	PVX_098710	PF3D7_0905300	dynein heavy chain, putative
internal	PY17X_0618400	0.0147586	0.0278	0.02	0.0414					PBANKA_061570	PCHAS_061740	PVX_000530	PF3D7_0718000	dynein heavy chain, putative
internal	PY17X_0417700	0	0	0.04	0.1656					PBANKA_041490	PCHAS_041580	PVX_098765	PF3D7_0906400	dynein light intermediate chain 2, putative
internal	PY17X_0704800	0	0	0.01	0.0414		2			PBANKA_070450	PCHAS_093350	PVX_089055	PF3D7_0826100	E3 ubiquitin-protein ligase, putative
internal	PY17X_0811500	0	0	0	0.207		1		yes	PBANKA_080830	PCHAS_080860	PVX_095385	PF3D7_0316900	E3 ubiquitin-protein ligase, putative
internal	PY17X_1205700	0	0.0417	0.09	0.4968					PBANKA_120260	PCHAS_120330	PVX_094410	PF3D7_1004300	E3 ubiquitin-protein ligase, putative
internal	PY17X_0518100	0	0	0.39	3.2292	SP	2			PBANKA_051700				early transcribed membrane protein (ETRAMP)		Gene deleted parasite not different from wild type (Pasini, C. et al 2013)
internal	PY17X_0802600	0.575586	0	2.75	14.1588	SP	2							early transcribed membrane protein (ETRAMP)
internal	PY17X_0405000	0	0	0.23	0.7038					PBANKA_040280	PCHAS_040370	PVX_119335	PF3D7_0304200	EH (Eps15 homology) protein, putative
internal	PY17X_1222100	0	0	0.69	1.7388					PBANKA_121890		PVX_095255		elongation factor 1 (EF-1), putative
internal	PY17X_0004700	34.0186	232.922	701.91	900.616									elongation factor 1-alpha, putative
internal	PY17X_1134900	34.0186	232.922	701.91	900.616					PBANKA_113330, PBANKA_113340	PCHAS_113280, PCHAS_113290	PVX_114830, PVX_114832	PF3D7_1357000, PF3D7_1357100	elongation factor 1-alpha, putative
internal	PY17X_1134800	34.0186	232.922	701.91	900.616					PBANKA_113330, PBANKA_113340	PCHAS_113280, PCHAS_113290	PVX_114830, PVX_114832	PF3D7_1357000, PF3D7_1357100	elongation factor 1-alpha, putative (EF-1alpha)
internal	PY17X_0817500	0.546069	1.4873	4.87	5.382					PBANKA_081420	PCHAS_081450	PVX_099095	PF3D7_0913200	elongation factor 1-beta, putative
internal	PY17X_1357200	1.04786	4.2673	6.94	10.5984					PBANKA_135200	PCHAS_135660	PVX_082845	PF3D7_1338300	elongation factor 1-gamma, putative
internal	PY17X_1318600	2.92221	23.7968	77.48	112.732					PBANKA_131480	PCHAS_131810	PVX_117925	PF3D7_1451100	elongation factor 2, putative
internal	PY17X_1450200	0	0	0	0.1656					PBANKA_144770	PCHAS_145000	PVX_100600	PF3D7_1233000	elongation factor G, putative (EF-G)
internal	PY17X_1350400	0	0	0.51	1.1178					PBANKA_134560	PCHAS_135020	PVX_082470	PF3D7_1330600	elongation factor Tu, putative
internal	PY17X_1355900	0	0.0417	0	0.1242					PBANKA_135080	PCHAS_135540	PVX_082780	PF3D7_1337000	endopeptidase, putative
internal	PY17X_1439800	0.339448	0.3197	14.15	50.508	SP						PVX_123745		endoplasmin, putative (GRP94)
internal	PY17X_1020800	0	0	0.14	0.2898					PBANKA_101930	PCHAS_102010	PVX_085265	PF3D7_1425200	enoyl-CoA hydratase, putative
internal	PY17X_1350200	0	0	0.21	1.3662		7			PBANKA_134540	PCHAS_135000	PVX_082460	PF3D7_1330400.1	ER lumen protein retaining receptor 1, putative
internal	PY17X_0803900	0.0442759	0	0.09	0.3726					PBANKA_080120	PCHAS_080150	PVX_087715	PF3D7_0703500	erythrocyte membrane-associated antigen, putative
internal	PY17X_0938700	0	0	0	0.207					PBANKA_093670	PCHAS_090760	PVX_091195	PF3D7_1110900	ES2 protein, putative
internal	PY17X_0613300	0	0.3197	0.18	0.9522					PBANKA_061080	PCHAS_061250	PVX_084645	PF3D7_1438000	eukaryotic initiation factor 2a, putative
internal	PY17X_1336600	2.16952	14.5394	20.46	27.117					PBANKA_133190	PCHAS_133650	PVX_117030	PF3D7_1468700	eukaryotic initiation factor 4a, putative,helicase 45, putative (eIF4A)
internal	PY17X_1413100	0	0.0834	0.72	2.9808					PBANKA_141130	PCHAS_141320	PVX_122470	PF3D7_1312900	eukaryotic translation initation factor 4 gamma, putative (EIF4G)
internal	PY17X_1212200	0	0.3614	0.78	1.6974					PBANKA_120900	PCHAS_120970	PVX_094750	PF3D7_1010600	eukaryotic translation initiation factor 2 beta subunit, putative
internal	PY17X_1034300	0.0885517	1.1815	2.22	6.2928					PBANKA_103190	PCHAS_103270	PVX_085920	PF3D7_1410600	eukaryotic translation initiation factor 2 gamma subunit, putative
internal	PY17X_1430800	0	0.4726	1.37	8.2386					PBANKA_142870	PCHAS_143050	PVX_123340	PF3D7_1212700	eukaryotic translation initiation factor 3 subunit 10, putative
internal	PY17X_0822600	0	0.417	0.55	1.242					PBANKA_081930	PCHAS_081960	PVX_099335	PF3D7_0918300	eukaryotic translation initiation factor 3 subunit 5, putative
internal	PY17X_1209300	0	0.0695	2.08	3.8916					PBANKA_120610	PCHAS_120680	PVX_094590	PF3D7_1007900	eukaryotic translation initiation factor 3 subunit 7, putative
internal	PY17X_0607300	0	0.3197	0.47	2.898					PBANKA_060480	PCHAS_060660	PVX_084345	PF3D7_1206200	eukaryotic translation initiation factor 3 subunit 8, putative
internal	PY17X_0112000	0	0	0.32	0.8694		2			PBANKA_011040	PCHAS_011100	PVX_113750	PF3D7_0612100	eukaryotic translation initiation factor 3 subunit L, putative
internal	PY17X_1235900	0	0.0556	0.84	0.8694					PBANKA_123250	PCHAS_123310	PVX_080365	PF3D7_0517700	eukaryotic translation initiation factor 3 subunit, putative
internal	PY17X_1246200	0	0.0695	0.75	1.7802		1			PBANKA_124280	PCHAS_124320	PVX_079840	PF3D7_0528200	eukaryotic translation initiation factor 3, subunit 6, putative
internal	PY17X_0607800	0	0.0834	0.46	0.9936					PBANKA_060530	PCHAS_060710	PVX_084370	PF3D7_1206700	eukaryotic translation initiation factor 5, putative
internal	PY17X_0605700	0	0	0	0.7866					PBANKA_060320	PCHAS_060500	PVX_084255	PF3D7_1204300	eukaryotic translation initiation factor 5A, putative (EIF5A)
internal	PY17X_0617200	0	0.556	2.86	7.245					PBANKA_061450	PCHAS_061620	PVX_000590	PF3D7_0716800	eukaryotic translation initiation factor subunit, putative
internal	PY17X_0715400	0.162345	0.3058	1.23	5.0922					PBANKA_071520	PCHAS_072430	PVX_089625	PF3D7_0815600	eukaryotic translation initiation factor, putative
internal	PY17X_1015600	0	0	0	0.1656					PBANKA_101400, PBANKA_102620	PCHAS_101480, PCHAS_102700	PVX_085005, PVX_085625	PF3D7_1416500, PF3D7_1430700	exodeoxyribonuclease III, putative
internal	PY17X_1139900	0.0590345	0	0	0.1656					PBANKA_113850	PCHAS_113800	PVX_115080	PF3D7_1362500	exonuclease, putative
internal	PY17X_0813900	0	0	0.02	0.7452					PBANKA_081060	PCHAS_081090	PVX_098910	PF3D7_0909400	exoribonuclease, putative
internal	PY17X_1407200	0	0	0.11	0.4554					PBANKA_140550	PCHAS_140740	PVX_122185	PF3D7_1307000	exosome complex component RRP40, putative (RRP40)
internal	PY17X_1137100	0.0442759	0.0417	0.03	0.1242					PBANKA_113560	PCHAS_113510	PVX_114935	PF3D7_1359300	exosome complex exonuclease RRP44, putative (DIS3)
internal	PY17X_0403700	0.0295172	0.417	0.33	1.1178					PBANKA_040150	PCHAS_040240	PVX_119270	PF3D7_0302900	exportin-1, putative		Gene deleted parasite not different from wild type (fonager et al 2011)
internal	PY17X_1416100	0	0.139	0.05	0.2898					PBANKA_141440	PCHAS_141620	PVX_122620	PF3D7_1315900	exportin-1, putative
internal	PY17X_1309100	0	0	0.56	4.8852					PBANKA_130530	PCHAS_130850	PVX_118420	PF3D7_1441400	FACT complex subunit SSRP1, putative (FACT-S)
internal	PY17X_1235800	0	0.1251	0.09	0.3726					PBANKA_123240	PCHAS_123300	PVX_080370	PF3D7_0517600	f-actin capping protein beta subunit (CPbeta)		Gene deleted parasite not different from wild type (Ganter M et al 2009)
internal	PY17X_0407000	0	0	2.22	9.8118	SP	1			PBANKA_040480	PCHAS_040570	PVX_119445	PF3D7_0306400	FAD-dependent glycerol-3-phosphate dehydrogenase, putative
internal	PY17X_0101700	0	0	0	0.414	SP				PBANKA_010010				fam-a protein
internal	PY17X_0840200	0	0	0	0.1656	SP	2			PBANKA_083670	PCHAS_083710			fam-a protein
internal	PY17X_0700100	0	0	0.32	3.0222	SP								fam-a protein, pseudogene
internal	PY17X_1044500	0	0	0	0.4968		2	yes						fam-b protein
internal	PY17X_0620600	0	0	0.09	0.5796					PBANKA_061790	PCHAS_061960	PVX_096305	PF3D7_0720400	ferrodoxin reductase-like protein, putative
internal	PY17X_1007500	0	0	0.06	0.4968					PBANKA_100610	PCHAS_100700	PVX_000820	PF3D7_0408500	flap endonuclease 1, putative (FEN1)
internal	PY17X_0519300	0	0	0.09	1.035					PBANKA_051820	PCHAS_051830	PVX_111005	PF3D7_1034400	flavoprotein subunit of succinate dehydrogenase, putative		Gene deleted parasite not different from wild type (Hino A et al 2012)	Gene deleted parasite not different from wild type in P.falciparum (Ke H et al 2015)
internal	PY17X_0933500	0	0	0.06	0.2484		11			PBANKA_093150	PCHAS_091280	PVX_091455	PF3D7_1116500	folate transporter 2, putative (FT2)
internal	PY17X_0417200	0	0	0.2	1.2834		6			PBANKA_041440	PCHAS_041530	PVX_095405	PF3D7_0316600	formate-nitrite transporter, putative
internal	PY17X_0831400	0	0	0.04	0.3726					PBANKA_082810	PCHAS_082840	PVX_099805	PF3D7_0927300	fumarate hydratase, putative			Gene deleted parasite cannot be obtained by genetic modification in P. falciparum (Ke H et al 2015)
internal	PY17X_0823100	0	0.0417	0.09	0.4968					PBANKA_081980	PCHAS_082010	PVX_099360	PF3D7_0918900	gamma-glutamylcysteine synthetase (gammaGCS)		The gene deleted parasite displayed a growth defect (Vega-Rodríguez J et al 2009)
internal	PY17X_0837700	0.0295172	0.0278	0.02	0.0828					PBANKA_083430	PCHAS_083460	PVX_087040	PF3D7_0933500	gamma-tubulin complex component, putative
internal	PY17X_1116500	0	0	0	0.5382		10			PBANKA_111530	PCHAS_111490	PVX_080460	PF3D7_0515700	glideosome-associated protein 40, putative (GAP40)
internal	PY17X_1321300	0	0.2224	0.23	0.7866					PBANKA_131750	PCHAS_132080	PVX_117790	PF3D7_1453800	glucose-6-phosphate dehydrogenase-6-phosphogluconolactonase (G6PD-6PGL)
internal	PY17X_1010400	0.147586	3.1136	5.27	11.3436					PBANKA_100880	PCHAS_100970	PVX_084735	PF3D7_1436000	glucose-6-phosphate isomerase, putative
internal	PY17X_1231700	0	0.0695	0.12	0.621					PBANKA_122820	PCHAS_122890	PVX_093640	PF3D7_0802000	glutamate dehydrogenase, putative (GDH3)
internal	PY17X_1367700	0.0442759	1.0842	1.04	2.7324					PBANKA_136200	PCHAS_136660	PVX_083355	PF3D7_1349200	glutamate--tRNA ligase, putative
internal	PY17X_0826800	0	0.7645	0.99	1.9872					PBANKA_082350	PCHAS_082380	PVX_099540	PF3D7_0922600	glutamine synthetase, putative
internal	PY17X_0830800	0	0	0.07	0.1242					PBANKA_082750	PCHAS_082780	PVX_099765	PF3D7_0926700	glutamine-dependent NAD(+) synthetase, putative (NADSYN)
internal	PY17X_0510400	0	0	0.12	0.1656					PBANKA_050930	PCHAS_050940	PVX_111455	PF3D7_1025100	glutamine--fructose-6-phosphate aminotransferase [isomerizing], putative
internal	PY17X_1351500	0	0.7506	0.75	2.6496					PBANKA_134660	PCHAS_135120	PVX_082520	PF3D7_1331700	glutamine--tRNA ligase, putative
internal	PY17X_0107000	0	0.6255	2.44	4.554					PBANKA_010550	PCHAS_010610	PVX_113510	PF3D7_0606900	glutaredoxin-like protein (GLP2)
internal	PY17X_1025300	0.0885517	0.0834	0.12	0.4968					PBANKA_102340	PCHAS_102420	PVX_085490	PF3D7_1419800.1, PF3D7_1419800.2	glutathione reductase, putative (GR)		Gene deleted parasite not different from wild type (Pastrana-Mena R et al 2010)
internal	PY17X_1025800	0	0.417	0.68	1.9872					PBANKA_102390	PCHAS_102470	PVX_085515		glutathione S-transferase, putative
internal	PY17X_1112900	0	0.2641	0.35	1.2006					PBANKA_111180	PCHAS_111140	PVX_080630	PF3D7_0512200	glutathione synthetase (GS)
internal	PY17X_1370100	0	1.1815	0.95	3.105					PBANKA_136430	PCHAS_136890	PVX_083470	PF3D7_1351600	glycerol kinase, putative		Gene deleted parasite cannot be obtained by genetic modification (RMgmDB)
internal	PY17X_1434200	0	0.5004	0.84	1.0764					PBANKA_143190	PCHAS_143390	PVX_123490	PF3D7_1216200	glycerol-3-phosphate dehydrogenase, putative
internal	PY17X_1024700	0	0.7645	1.11	2.07	SP				PBANKA_102280	PCHAS_102360	PVX_085460	PF3D7_1420400	glycine--tRNA ligase, putative (GlyRS)
internal	PY17X_1214200	0	0.3197	0.94	3.8916					PBANKA_121100	PCHAS_121170	PVX_094850	PF3D7_1012600	GMP synthetase, putative (GMPS)
internal	PY17X_0925600	0	0	0.61	1.9044					PBANKA_092360	PCHAS_092080	PVX_091850	PF3D7_1124700	GrpE protein homolog, mitochondrial, putative (MGE1)
internal	PY17X_0812000	0	0	0.03	0.1242					PBANKA_080870	PCHAS_080900	PVX_098805	PF3D7_0907200	GTPase-activating protein, putative
internal	PY17X_1228900	0	0.0973	0.21	0.2898					PBANKA_122570	PCHAS_122630	PVX_093515	PF3D7_0804900	GTPase-activating protein, putative
internal	PY17X_0932300	2.08097	15.7348	70.47	118.735					PBANKA_093030	PCHAS_091400	PVX_091515	PF3D7_1117700	GTP-binding nuclear protein RAN/TC4, putative
internal	PY17X_0622600	0.23567	1.7711	1.92486	2.1788					PBANKA_061990	PCHAS_062160	PVX_096235	PF3D7_0722400	GTP-binding protein, putative
internal	PY17X_1029000	0	0	0.27	1.9872		2			PBANKA_102660	PCHAS_102740	PVX_085645	PF3D7_1416100	GTP-binding protein, putative
internal	PY17X_1136700	0	0.1112	0.08	0.6624					PBANKA_113520	PCHAS_113470	PVX_114920	PF3D7_1358900	GTP-binding protein, putative
internal	PY17X_1409800	0	0	0.3	1.9872					PBANKA_140800	PCHAS_140990	PVX_122305	PF3D7_1309500	H/ACA ribonucleoprotein complex subunit 1, putative (GAR1)
internal	PY17X_1027600	0	0	0.06	0.2484					PBANKA_102520	PCHAS_102600	PVX_085575	PF3D7_1417500	H/ACA ribonucleoprotein complex subunit 4, putative (CBF5)
internal	PY17X_0404000	0	0	0.08	0.1242					PBANKA_040180	PCHAS_040270	PVX_119285	PF3D7_0303200	HAD superfamily protein, putative
internal	PY17X_1443600	1.41683	10.1609	10.1	21.6522					PBANKA_144110	PCHAS_144310	PVX_123945	PF3D7_1226300	haloacid dehalogenase-like hydrolase, putative (HAD2)
internal	PY17X_0621000	0	0	0	1.3248					PBANKA_061830	PCHAS_062000	PVX_096292	PF3D7_0720800	Ham1-like protein, putative
internal	PY17X_0310500	0	0	0.62	3.1464					PBANKA_031000	PCHAS_031210	PVX_002875	PF3D7_0213100	heat shock 40 kDa protein, putative
internal	PY17X_1362900	0.0442759	0	4.33	25.5852	SP				PBANKA_135720	PCHAS_136180	PVX_083105	PF3D7_1344200	heat shock protein 110, putative (HSP110)
internal	PY17X_1222500	0.516552	2.9468	4.89	17.9262					PBANKA_121930	PCHAS_122000	PVX_087970	PF3D7_0708800	heat shock protein 110, putative (HSP110c)			Gene deleted parasite cannot be obtained by genetic modification in P. falciparum (Muralidharan V et al 2012)
internal	PY17X_0822200	1.81531	1.5707	93.18	505.246	SP				PBANKA_081890	PCHAS_081920	PVX_099315	PF3D7_0917900	heat shock protein 70, putative
internal	PY17X_0915900	0.132828	0	11.02	43.5114					PBANKA_091440	PCHAS_093160	PVX_092310	PF3D7_1134000	heat shock protein 70, putative (UIS24)
internal	PY17X_0931900	0	0	1.14	5.0094					PBANKA_092990	PCHAS_091440	PVX_091545	PF3D7_1118200	heat shock protein 90, putative
internal	PY17X_1311600	0	0.0417	0.1	0.5382	SP	1			PBANKA_130780	PCHAS_131100	PVX_118295	PF3D7_1443900	heat shock protein 90, putative
internal	PY17X_0808800	6.53807	56.6564	225.93	270.135					PBANKA_080570	PCHAS_080600	PVX_087950	PF3D7_0708400	heat shock protein 90, putative (HSP90)
internal	PY17X_0940800	0	0	0.11	1.1592	SP	1			PBANKA_093830	PCHAS_090600	PVX_091110	PF3D7_1108700	heat shock protein, putative
internal	PY17X_0712100	15.6294	77.6871	345.09	628.949					PBANKA_071190	PCHAS_072100	PVX_089425	PF3D7_0818900	heat shock protein, putative (HSP70)
internal	PY17X_1124300	0.487034	2.6966	6.31	13.9932					PBANKA_112290	PCHAS_112240	PVX_114315	PF3D7_0624000	hexokinase, putative
internal	PY17X_0607000	0.0147586	0	0.02	0.0828					PBANKA_060450	PCHAS_060630	PVX_084325	PF3D7_1205800	high mobility group protein B3, putative (HMGB3)
internal	PY17X_1137000	0	0	0.11	0.4554					PBANKA_113550	PCHAS_113500	PVX_114930	PF3D7_1359200	high mobility group protein B4, putative (HMGB4)
internal	PY17X_1312700	0	0.1529	0.33	0.828					PBANKA_130890	PCHAS_131210	PVX_118235	PF3D7_1445100	histidine--tRNA ligase, putative
internal	PY17X_0718600	0.0442759	0	0.11	0.1242					PBANKA_071840	PCHAS_072750	PVX_089910	PF3D7_0416400	histone acetyltransferase, putative (HAT1)
internal	PY17X_1441900	0	0	0.51	2.1114					PBANKA_143940	PCHAS_144140	PVX_123855	PF3D7_1224500	histone chaperone ASF1, putative (ASF1)
internal	PY17X_1209400	0.0147586	0.0139	0	0.0414					PBANKA_120620	PCHAS_120690	PVX_094595	PF3D7_1008000	histone deacetylase 2, putative (HDA2)
internal	PY17X_1340100	0.0295172	0	0	0.1242					PBANKA_133540	PCHAS_134000	PVX_116870	PF3D7_1472200	histone deacetylase, putative (HDAC2)
internal	PY17X_1220800	1.34303	0.3336	2.67	19.251					PBANKA_121760	PCHAS_121830	PVX_095190	PF3D7_0320900	histone H2A variant, putative (H2A.Z)
internal	PY17X_1422300	0	0	0	1.035					PBANKA_142060	PCHAS_142240	PVX_122930	PF3D7_0714000	histone H2B variant, putative (H2B.Z)
internal	PY17X_1118200	0.856	0.3058	0	3.4362					PBANKA_111710	PCHAS_111660	PVX_114020	PF3D7_0617900	histone H3 variant, putative (H3.3)
internal	PY17X_0944400	10.8919	1.6958	0.69	166.594					PBANKA_094190	PCHAS_090240	PVX_090930	PF3D7_1105000	histone H4, putative
internal	PY17X_1428100	0	0	0	0.1242					PBANKA_142600	PCHAS_142780	PVX_123195	PF3D7_0811500	histone-arginine methyltransferase, putative (CARM1)
internal	PY17X_1409700	0.0442759	0	0.03	0.1242					PBANKA_140790	PCHAS_140980	PVX_122300	PF3D7_1309400	HORMA domain protein, putative
internal	PY17X_1245500	0	0.2919	1.28	2.7324					PBANKA_124230	PCHAS_124270	PVX_079865	PF3D7_0527500	Hsc70-interacting protein, putative (HIP)
internal	PY17X_0613400	0	0.6533	2.21	3.7674					PBANKA_061090	PCHAS_061260	PVX_084650	PF3D7_1437900	HSP40, subfamily A, putative
internal	PY17X_1012100	0	0.3753	1.4	3.2706					PBANKA_101050	PCHAS_101140	PVX_084820	PF3D7_1434300	Hsp70/Hsp90 organizing protein, putative (HOP)
internal	PY17X_0417300	0	0	0.13	1.1178		2			PBANKA_041450	PCHAS_041540	PVX_095400	PF3D7_0316700	HVA22/TB2/DP1 family protein, putative
internal	PY17X_1136500	0	0	0.65	2.691	SP	3			PBANKA_113500	PCHAS_113450	PVX_114905	PF3D7_1358700	HVA22-like protein, putative
internal	PY17X_1214000	23.2891	273.691	1296.09	10864.3					PBANKA_121090	PCHAS_121160	PVX_094845	PF3D7_1012500	hypoxanthine-guanine phosphoribosyltransferase, putative (HGPRT)
internal	PY17X_1424400	0	0.2919	0.71	1.5318					PBANKA_142240	PCHAS_142420	PVX_123010	PF3D7_0815200	importin beta, putative
internal	PY17X_0806300	0	0.1946	0.43	2.1942					PBANKA_080360	PCHAS_080390	PVX_087840	PF3D7_0706000	importin-7, putative
internal	PY17X_0825000	0.177103	0.7923	1.09	3.6018					PBANKA_082170	PCHAS_082200	PVX_099455	PF3D7_0920800	inosine-5'-monophosphate dehydrogenase, putative
internal	PY17X_1231200	0	0	0.02	0.1656					PBANKA_122770	PCHAS_122840	PVX_093615	PF3D7_0802500	inositol 5-phosphatase, putative
internal	PY17X_1112500	0.383724	1.3761	4.01	6.7482					PBANKA_111140	PCHAS_111100	PVX_080650	PF3D7_0511800	inositol-3-phosphate synthase, putative (INO1)
internal	PY17X_1132200	0	0	0	0.1242		3			PBANKA_113080	PCHAS_113030	PVX_114695	PF3D7_1354200	inositol-polyphosphate 5-phosphatase, putative
internal	PY17X_0931800	0	0.1251	0.27	0.9936					PBANKA_092980	PCHAS_091450	PVX_091550	PF3D7_1118300	insulinase, putative
internal	PY17X_1364300	0	0.0834	0.34	1.1178					PBANKA_135860	PCHAS_136320	PVX_083185	PF3D7_1345700	isocitrate dehydrogenase (NADP), mitochondrial precursor, putative (IDH)			Gene deleted parasite not different from wild type in P.falciparum (Ke H et al 2015)
internal	PY17X_1352700	0	0.3197	0.65	1.656					PBANKA_134770	PCHAS_135230	PVX_082575	PF3D7_1332900	isoleucine--tRNA ligase, putative
internal	PY17X_0941400	0	0	0	0.207					PBANKA_093890	PCHAS_090540	PVX_091080	PF3D7_1108000	IWS1-like protein, putative
internal	PY17X_1427100	0.0737931	0.417	1.42	5.3406					PBANKA_142510	PCHAS_142690	PVX_123150	PF3D7_0812400	karyopherin alpha, putative (KARalpha)
internal	PY17X_1362400	0.0590345	0	0.35	2.3598					PBANKA_135670	PCHAS_136130	PVX_083080	PF3D7_1343700	kelch protein K13, putative
internal	PY17X_1115600	0	0.0417	0.03	0.1242					PBANKA_111440	PCHAS_111400	PVX_080505	PF3D7_0514800	kinase, putative
internal	PY17X_1461400	0	0	0.02	0.0828					PBANKA_145880	PCHAS_146110	PVX_101175	PF3D7_1245600	kinesin, putative
internal	PY17X_1460900	0	0.0834	0.15	0.8694					PBANKA_145830	PCHAS_146060	PVX_101150	PF3D7_1245100	kinesin-13, putative
internal	PY17X_0810900	0	0	0	0.0828					PBANKA_080770	PCHAS_080800	PVX_095355	PF3D7_0317500	kinesin-5, putative (EG5)
internal	PY17X_0903800	0	0	0	0.1656					PBANKA_090250	PCHAS_070370	PVX_092930	PF3D7_1146700	kinesin-like protein, putative
internal	PY17X_1325200	0	0	0	0.0828					PBANKA_132140	PCHAS_132470	PVX_117580	PF3D7_1457700	large ribosomal subunit nuclear export factor, putative (UIS20)
internal	PY17X_1304300	0	0.0278	0.63	1.4076	SP				PBANKA_130070	PCHAS_130390	PVX_118650	PF3D7_1475500	LCCL domain-containing protein (CCp1)		Gene deleted parasite not different from wild type (Raine JD et al 2007)
internal	PY17X_0205900	0	0	0.45	1.6974	SP				PBANKA_020450	PCHAS_020290	PVX_081330	PF3D7_0109100	LCCL domain-containing protein (CCp5)
internal	PY17X_0310300	0.0885517	0	0.06	0.2484					PBANKA_030980	PCHAS_031190	PVX_002885	PF3D7_0212900	Leu/Phe-tRNA protein transferase, putative
internal	PY17X_1307400	0	0.2502	0.08	0.3312					PBANKA_130360	PCHAS_130680	PVX_118505	PF3D7_1439700	leucine carboxyl methyltransferase, putative
internal	PY17X_0517700	0	0	0	0.3726					PBANKA_051660	PCHAS_051670	PVX_111085	PF3D7_1032800	leucine-rich repeat protein (LRR1)
internal	PY17X_1465100	0	0.1112	0.12	0.4968					PBANKA_146250	PCHAS_146480	PVX_101365	PF3D7_1249600	leucine-rich repeat protein (LRR12)
internal	PY17X_1319600	0	0	0	0.3312					PBANKA_131580	PCHAS_131910	PVX_117875	PF3D7_1452100	leucine-rich repeat protein (LRR3)
internal	PY17X_1014000	0	0	0	0.0828					PBANKA_101250	PCHAS_101330	PVX_084925	PF3D7_1432400	leucine-rich repeat protein (LRR5)
internal	PY17X_0112100	0.0147586	0	0.01	0.0414					PBANKA_011050	PCHAS_011110	PVX_113755	PF3D7_0612200	leucine-rich repeat protein (LRR6)
internal	PY17X_1123100	0.0295172	0.5282	0.53	1.9458					PBANKA_112170	PCHAS_112120	PVX_114255	PF3D7_0622800	leucine--tRNA ligase, putative
internal	PY17X_0207300	0	0	0.04	0.2484		10			PBANKA_020590	PCHAS_020430	PVX_081400	PF3D7_0107500	lipid/sterol:H+ symporter, putative
internal	PY17X_0404500	0	0	1.2	8.1972					PBANKA_040230	PCHAS_040320	PVX_119310	PF3D7_0303700	lipoamide acyltransferase component of branched-chain alpha-keto acid dehydrogenase complex, putative (BCKDH-E2)
internal	PY17X_1027000	0.0147586	0	0	0.0414	SP				PBANKA_102460	PCHAS_102540	PVX_085550	PF3D7_1418100	liver specific protein 1 (LISP1)		Gene deleted parasite not different from wild type (Ishino T et al 2009)
internal	PY17X_0106200	0	0	0.2	1.2834		7			PBANKA_010470	PCHAS_010530	PVX_113465	PF3D7_0605900	long chain polyunsaturated fatty acid elongation enzyme, putative
internal	PY17X_0715900	0	0	0.08	0.7038		1			PBANKA_071570	PCHAS_072480	PVX_089645	PF3D7_0413700	lysine decarboxylase-like protein, putative
internal	PY17X_1368600	0.147586	2.0294	2.12	6.0444					PBANKA_136290	PCHAS_136750	PVX_083400	PF3D7_1350100	lysine--tRNA ligase, putative
internal	PY17X_1223400	0.0737931	0	0.52	0.828					PBANKA_122020	PCHAS_122090	PVX_088010		lysophospholipase, putative
internal	PY17X_1223500	0	0	0.8	2.277					PBANKA_122030	PCHAS_122100	PVX_088015	PF3D7_0709700	lysophospholipase, putative
internal	PY17X_1412100	0.383724	2.8773	5.55	15.1524	SP	1			PBANKA_141030	PCHAS_141220	PVX_122425	PF3D7_1311800	M1-family alanyl aminopeptidase, putative		Gene deleted parasite cannot be obtained by genetic modification (RMgmDB)
internal	PY17X_1117500	0	0	0.53	2.1942					PBANKA_111630	PCHAS_111590	PVX_113980	PF3D7_0616800	malate:quinone oxidoreductase, putative			Gene deleted parasite cannot be obtained by genetic modification in P. falciparum (Ke H et al 2015)
internal	PY17X_1434500	0	0.1807	0.13	0.5382	SP				PBANKA_143220	PCHAS_143420	PVX_123505	PF3D7_1216500	male development gene 1 (MDV1)		Gene deleted parasite not different from wild type (Lal K et al 2009)
internal	PY17X_1040600	0	0	0	0.0828					PBANKA_103820	PCHAS_103900	PVX_086245	PF3D7_1403800	male-inherited sporulation factor important for transmission,nuclear formin-like protein (MISFIT)		Gene deleted parasite not different from wild type (Bushell ES et al 2009)
internal	PY17X_1231900	0	0	0.22	0.2898					PBANKA_122840	PCHAS_122910	PVX_093650	PF3D7_0801800	mannose-6-phosphate isomerase, putative
internal	PY17X_1435100	0	0	0.09	0.3726					PBANKA_143270	PCHAS_143470	PVX_123530	PF3D7_1217100.1, PF3D7_1217100.2	meiotic recombination protein SPO11, putative (SPO11)
internal	PY17X_0407300	0	0	0	1.035	SP	2			PBANKA_040510	PCHAS_040600	PVX_119460	PF3D7_0306700	membrane magnesium transporter, putative
internal	PY17X_0305000	0	0	0.14	0.5796	SP	2	yes		PBANKA_030440	PCHAS_030660	PVX_003775	PF3D7_0207000	merozoite surface protein 4/5 (MSP4/5)			Gene deleted parasite cannot be obtained by genetic modification in P. falciparum (Sanders PR et al 2006)
internal	PY17X_0623900	0	0	0.03	0.1242		1			PBANKA_062120	PCHAS_062290	PVX_096165	PF3D7_0723700	metallo-hydrolase/oxidoreductase, putative
internal	PY17X_0804600	0	0	0.05	0.207					PBANKA_080190	PCHAS_080220	PVX_087750	PF3D7_0704200	methyltransferase, putative
internal	PY17X_0907700	0	0	0	0.4554					PBANKA_090630	PCHAS_070750	PVX_092740	PF3D7_1142700	methyltransferase, putative
internal	PY17X_1011600	0	0	0.38	2.2356					PBANKA_101000	PCHAS_101090	PVX_084795	PF3D7_1434800	mitochondrial acidic protein MAM33, putative
internal	PY17X_1410300	0.162345	0	0.37	0.4554					PBANKA_140850	PCHAS_141040	PVX_122330	PF3D7_1310000	mitochondrial ATP synthase delta subunit, putative
internal	PY17X_1011700	0	0	0	0.7866		4			PBANKA_101010	PCHAS_101100	PVX_084800	PF3D7_1434700	mitochondrial import inner membrane translocase subunit TIM17, putative (TIM17)
internal	PY17X_0212400	0	0	0	0.2898		1			PBANKA_021100	PCHAS_020940	PVX_081650	PF3D7_0726900	mitochondrial import inner membrane translocase subunit TIM50, putative (TIM50)		Gene deleted parasite cannot be obtained by genetic modification (Guttery DS et al 2014)
internal	PY17X_1117700	0	0	0.23	0.621					PBANKA_111650	PCHAS_111610	PVX_113990	PF3D7_0617000	mitochondrial import receptor subunit TOM40, putative
internal	PY17X_0603700	0	0	0.99	3.3948					PBANKA_060110	PCHAS_060300	PVX_084135	PF3D7_1202200	mitochondrial phosphate carrier protein, putative
internal	PY17X_1241100	0	0	0.51	1.8216					PBANKA_123790	PCHAS_123830	PVX_080095	PF3D7_0523100	mitochondrial processing peptidase alpha subunit, putative
internal	PY17X_0309600	0	0	0	0.4554					PBANKA_030900	PCHAS_031120	PVX_002920	PF3D7_0212200	mitochondrial ribosomal protein L12 precursor, putative
internal	PY17X_0917200	0.132828	0	0.09	0.3726					PBANKA_091570	PCHAS_093030	PVX_092240	PF3D7_1132700	mitochondrial ribosomal protein L2 precursor, putative
internal	PY17X_0709000	0	0.0695	0.05	0.207					PBANKA_070880	PCHAS_071790	PVX_089265	PF3D7_0822000	mitochondrial ribosomal protein L4 precursor, putative
internal	PY17X_1421900	0	0	0	0.1242		1			PBANKA_142020	PCHAS_142200	PVX_122905	PF3D7_0713600	mitochondrial ribosomal protein S5 precursor, putative
internal	PY17X_0837800	0	0	0.26	1.0764					PBANKA_083440	PCHAS_083470	PVX_087035	PF3D7_0933600	mitochondrial-processing peptidase subunit beta, putative (MAS1)
internal	PY17X_API01000	0.0590345	0.0973	0.04	0.1656					PBANKA_API0060	PCHAS_API0060		PFC10_API0060	molecular chaperone (clp)
internal	PY17X_1409100	0	0	0.04	0.1656					PBANKA_140740	PCHAS_140930	PVX_122275	PF3D7_1308900	mRNA-decapping enzyme 2, putative (DCP2)
internal	PY17X_1315500	0	0	0	0.6624		10			PBANKA_131170	PCHAS_131500	PVX_118100	PF3D7_1447900	multidrug resistance protein 2, putative
internal	PY17X_0518500	0.0442759	0.0417	0.03	0.1242					PBANKA_051740	PCHAS_051750	PVX_111045	PF3D7_1033600	myb2 transcription factor, putative (Myb2)
internal	PY17X_0102600	0	0	0.66	1.449					PBANKA_010100	PCHAS_010170	PVX_113275	PF3D7_0602200	MYND finger protein, putative
internal	PY17X_1348900	0	0	0	0.1242					PBANKA_134410	PCHAS_134870		PF3D7_1329100	myosin C, putative
internal	PY17X_1419500	0	0	0	0.2898					PBANKA_141780	PCHAS_141960	PVX_122780	PF3D7_1319300	N2,N2-dimethylguanosine tRNA methyltransferase, putative
internal	PY17X_0614300	0	0	0.17	0.7038		2			PBANKA_061180	PCHAS_061350	PVX_084690	PF3D7_1437000	N-acetyltransferase, putative
internal	PY17X_1028600	0.0885517	0.8479	2.52	4.347					PBANKA_101400, PBANKA_102620	PCHAS_101480, PCHAS_102700	PVX_085005, PVX_085625	PF3D7_1416500, PF3D7_1430700	NADP-specific glutamate dehydrogenase, putative (GDH1)
internal	PY17X_1015500	0.0885517	0.0834	0.06	0.2484	SP	1			PBANKA_101400, PBANKA_102620	PCHAS_101480, PCHAS_102700	PVX_085005, PVX_085625	PF3D7_1416500, PF3D7_1430700	NADP-specific glutamate dehydrogenase, putative (GDH2)
internal	PY17X_1459900	0	0.0278	0.04	0.2898					PBANKA_145740	PCHAS_145970	PVX_101105	PF3D7_1244100	N-alpha-acetyltransferase 15, NatA auxiliary subunit, putative
internal	PY17X_1122100	0	0.2224	2.83	9.522					PBANKA_112070	PCHAS_112020	PVX_114205	PF3D7_0621800	nascent polypeptide associated complex alpha chain, putative
internal	PY17X_1129200	0.132828	0.7089	1.69	3.8502					PBANKA_112770	PCHAS_112720	PVX_114555	PF3D7_0629100	nicotinate phosphoribosyltransferase, putative (NAPRT)
internal	PY17X_0619400	0	0.7506	0.54	1.2006					PBANKA_061670	PCHAS_061840	PVX_096360	PF3D7_0719200	NIMA related kinase 4 (NEK4)		Gene deleted parasite not different from wild type (Khan SM et al 2005)
internal	PY17X_1133500	0	0	0	0.207					PBANKA_113200	PCHAS_113150	PVX_114760	PF3D7_1355700	NLI interacting factor-like phosphatase, putative (NIF3)		Gene deleted parasite cannot be obtained by genetic modification (Guttery D.S. et al 2014)
internal	PY17X_1214300	0	0	0.02	0.0828					PBANKA_121110	PCHAS_121180	PVX_094855	PF3D7_1012700	NLI interacting factor-like phosphatase, putative (NIF4)		Gene deleted parasite cannot be obtained by genetic modification (Guttery D.S. et al 2014)
internal	PY17X_1355700	0	0	0.08	0.7038					PBANKA_135060	PCHAS_135520	PVX_082770	PF3D7_1336800	nuclear movement protein, putative
internal	PY17X_0917600	0	0.139	0.49	3.3534					PBANKA_091610	PCHAS_092990	PVX_092220	PF3D7_1132300	nucleic acid binding protein, putative
internal	PY17X_1210200	0	0	0.43	1.7802					PBANKA_120700	PCHAS_120770	PVX_094640	PF3D7_1008800	nucleolar protein 5, putative (NOP5)
internal	PY17X_1365800	0	0	1.13	3.519		9			PBANKA_136010	PCHAS_136470	PVX_083260	PF3D7_1347200	nucleoside transporter 1 (NT1)		The gene deleted parasite displayed a growth defect (Aly AS et al 2010)
internal	PY17X_0211300	0	0	0.14	0.2898		11			PBANKA_020990	PCHAS_020830	PVX_081595	PF3D7_0103200	nucleoside transporter 4, putative (NT4)
internal	PY17X_0313000	0	0	0	0.1242					PBANKA_031250	PCHAS_031460	PVX_002750	PF3D7_0215800	origin recognition complex subunit 5, putative (ORC5)
internal	PY17X_1465600	0.0147586	0.4726	1.46	4.2642	SP				PBANKA_146300	PCHAS_146530	PVX_101400	PF3D7_1250100	osmiophilic body protein		Gene deleted parasite not different from wild type (Olivieri A et al 2015)
internal	PY17X_1345100	0.23586	0.8259	1.73157	2.34675					PBANKA_134040	PCHAS_134500	PVX_116615	PF3D7_1325200	oxidoreductase, putative
internal	PY17X_1321200	0.177103	1.3066	2.02	11.4264					PBANKA_131740	PCHAS_132070	PVX_117795	PF3D7_1453700	p23 co-chaperone, putative
internal	PY17X_0210600	0	0	0.31	1.5732	SP	1			PBANKA_020920	PCHAS_020760	PVX_081565	PF3D7_0103900	parasite-infected erythrocyte surface protein (PIESP15)		The lack of expression of PIESP15 does not result in a clear phenotype (Ecker A et al 2008)
internal	PY17X_1017600	0.132828	0.1251	0.09	0.3726	SP	1			PBANKA_101620	PCHAS_101700	PVX_085120	PF3D7_1428500	peptide chain release factor 1, putative
internal	PY17X_1219700	0	0	0	0.7452					PBANKA_121650	PCHAS_121720	PVX_095135	PF3D7_0322000	peptidyl-prolyl cis-trans isomerase, putative (CYP19A)
internal	PY17X_1246700	0	0	0	0.621					PBANKA_124330	PCHAS_124370	PVX_079815	PF3D7_0528700	peptidyl-prolyl cis-trans isomerase, putative (CYP23)
internal	PY17X_1229000	0	0	0.48	1.242					PBANKA_122580	PCHAS_122640	PVX_093520	PF3D7_0804800	peptidyl-prolyl cis-trans isomerase, putative (CYP24)
internal	PY17X_0410800	0	0	0.01	0.0414		1			PBANKA_040830	PCHAS_040920	PVX_119615	PF3D7_0310200	phd finger protein, putative
internal	PY17X_0205200	0.147586	0.3753	0.46	0.621					PBANKA_020380	PCHAS_020220	PVX_081300	PF3D7_0109800	phenylalanine--tRNA ligase, putative
internal	PY17X_0411800	0	0	0.03	0.1242					PBANKA_040930	PCHAS_041020	PVX_119670	PF3D7_0311300	phosphatidylinositol 3- and 4-kinase, putative
internal	PY17X_1415800	0	0	0.14	0.5796	SP	2			PBANKA_141410	PCHAS_141590	PVX_122605	PF3D7_1315600	phosphatidylinositol synthase, putative (PIS)
internal	PY17X_0204500	0	0	0	0.0828					PBANKA_020310	PCHAS_020150	PVX_081270	PF3D7_0110600	phosphatidylinositol-4-phosphate 5-kinase, putative (PIP5K)		Gene deleted parasite cannot be obtained by genetic modification (Brochet M et al 2014)
internal	PY17X_0919900	0	0	0	0.1656					PBANKA_091820	PCHAS_092790	PVX_092110	PF3D7_1130000	phosphoacetylglucosamine mutase, putative
internal	PY17X_1019400	0	0.3058	0.37	1.4076					PBANKA_101790	PCHAS_101870	PVX_085200	PF3D7_1426700	phosphoenolpyruvate carboxylase, putative (PEPC)		The gene deleted parasite displayed a growth defect (Srivastava A et al 2015)
internal	PY17X_1214100	0	0.3614	0.45	1.0764					PBANKA_121090	PCHAS_121160	PVX_094845	PF3D7_1012500	phosphoglucomutase, putative
internal	PY17X_0410900	0	0.1112	0.32	1.035					PBANKA_040840	PCHAS_040930	PVX_119620	PF3D7_0310300	phosphoglycerate mutase, putative
internal	PY17X_0930100	3.76345	24.1999	94.54	740.936					PBANKA_092810	PCHAS_091620	PVX_091640	PF3D7_1120100	phosphoglycerate mutase, putative (PGM1)
internal	PY17X_0818500	0	0	0	0.2484		3			PBANKA_081520	PCHAS_081550	PVX_099135	PF3D7_0914200	phospholipid or glycerol acyltransferase, putative
internal	PY17X_1345000	0	0	2.69	8.4456					PBANKA_134030	PCHAS_134490	PVX_116620	PF3D7_1325100	phosphoribosylpyrophosphate synthetase, putative
internal	PY17X_0206000	0	0	0.13	0.5382					PBANKA_020460	PCHAS_020300	PVX_081335	PF3D7_0109000	photosensitized INA-labeled protein 1, putative
internal	PY17X_0216300	0	0.0417	0.07	0.1242		3	yes		PBANKA_021460	PCHAS_021310	PVX_081832		Plasmodium exported protein, unknown function
internal	PY17X_1203700	0.0442759	0.0139	0.06	0.1656	SP	1	yes						Plasmodium exported protein, unknown function
internal	PY17X_1125900	0	0	0	0.207					PBANKA_112450	PCHAS_112400	PVX_114385	PF3D7_0625600	poly(A) polymerase PAP, putative
internal	PY17X_1441700	0.280414	0.8479	9.18	35.2314					PBANKA_143920	PCHAS_144120	PVX_123845	PF3D7_1224300	polyadenylate-binding protein, putative (PABP)
internal	PY17X_0942100	0	0.0417	0.17	0.621					PBANKA_090230, PBANKA_090240, PBANKA_091260, PBANKA_093960	PCHAS_090470	PVX_091040	PF3D7_1107300	polyadenylate-binding protein-interacting protein 1, putative (PAIP1)
internal	PY17X_0106700	0	0	0.08	0.1656					PBANKA_010520	PCHAS_010580	PVX_113495	PF3D7_0606500	polypyrimidine tract binding protein, putative
internal	PY17X_1213400	0.0442759	0.6811	8.59	53.4888					PBANKA_121020	PCHAS_121090	PVX_094810	PF3D7_1011800	PRE-binding protein, putative (PREBP)
internal	PY17X_0409200	0	0	0.18	0.4968					PBANKA_040680	PCHAS_040770	PVX_119545	PF3D7_0308600	pre-mRNA-processing factor 19, putative (PRPF19)
internal	PY17X_0939400	0	0	0.02	0.414					PBANKA_093740	PCHAS_090690	PVX_091160	PF3D7_1110200	pre-mRNA-processing factor 6, putative (PRPF6)
internal	PY17X_1453000	0.0442759	0	0.03	0.1242					PBANKA_145050	PCHAS_145280	PVX_100745	PF3D7_1235900	pre-mRNA-splicing factor SYF1, putative (XAB2)
internal	PY17X_1235500	0	0.2641	0.71	0.7866					PBANKA_123210	PCHAS_123270	PVX_080385	PF3D7_0517300	pre-mRNA-splicing factor, putative (SR1)
internal	PY17X_0524300	0	0	0.07	0.1242					PBANKA_052290	PCHAS_052310	PVX_090165	PF3D7_0422500	pre-mRNA-splicing helicase BRR2, putative (BRR2)
internal	PY17X_0931600	0	0	0.42	2.07					PBANKA_092960	PCHAS_091470	PVX_091560	PF3D7_1118500	pre-RNA processing ribonucleoprotein, putative
internal	PY17X_0701800	0	0	0.36	2.8152					PBANKA_070150	PCHAS_093650	PVX_088890	PF3D7_0829200	prohibitin, putative
internal	PY17X_1216300	0	0	0.22	2.6082					PBANKA_121310	PCHAS_121380	PVX_094950	PF3D7_1014700	prohibitin, putative
internal	PY17X_1443900	0.339448	0.3197	0.85	7.3692					PBANKA_144140	PCHAS_144340	PVX_123960	PF3D7_1226600	proliferating cell nuclear antigen 2, putative (PCNA2)
internal	PY17X_1017800	0.118069	1.7375	1.6	5.175					PBANKA_101630	PCHAS_101710	PVX_085125	PF3D7_1428300	proliferation-associated protein 2g4, putative
internal	PY17X_1431800	0	1.1815	0.92	2.9808					PBANKA_142960	PCHAS_143150	PVX_123380	PF3D7_1213800	proline--tRNA ligase, putative
internal	PY17X_0720300	0	0.1807	0.85	1.863					PBANKA_072030	PCHAS_072930	PVX_090000	PF3D7_0418200	proteasome regulatory component, putative
internal	PY17X_0810600	0	0	0	0.5382					PBANKA_080740	PCHAS_080770	PVX_095340	PF3D7_0317800	proteasome regulatory protein, putative
internal	PY17X_1305000	0.162345	1.5707	1.94	10.971					PBANKA_130140	PCHAS_130460	PVX_118620	PF3D7_1474800	proteasome subunit alpha type-1, putative
internal	PY17X_0108700	0	0.834	5.6	12.9168					PBANKA_010710	PCHAS_010770	PVX_113585	PF3D7_0608500	proteasome subunit alpha type-2, putative
internal	PY17X_0811400	0	0.1529	0.24	2.277					PBANKA_080820	PCHAS_080850	PVX_095380	PF3D7_0317000	proteasome subunit alpha type-3, putative
internal	PY17X_1131800	0.177103	0.3475	1.21	4.0158					PBANKA_113040	PCHAS_112990	PVX_114680	PF3D7_1353800	proteasome subunit alpha type-4, putative
internal	PY17X_0212900	0.368966	1.9599	7.09	29.3526					PBANKA_021150	PCHAS_020990	PVX_081675	PF3D7_0727400	proteasome subunit alpha type-5, putative
internal	PY17X_1226300	0	0.1529	1.08	6.4998					PBANKA_122310	PCHAS_122370	PVX_088170	PF3D7_0807500	proteasome subunit alpha type-6, putative
internal	PY17X_1131900	0	2.9746	4.55	21.6522					PBANKA_113050	PCHAS_113000	PVX_114685	PF3D7_1353900	proteasome subunit alpha type-7, putative
internal	PY17X_1236500	0	0	0.26	1.0764					PBANKA_123310	PCHAS_123370	PVX_080330	PF3D7_0518300	proteasome subunit beta type-1, putative
internal	PY17X_1338800	0	0.4309	0.97	2.9808					PBANKA_133410	PCHAS_133870	PVX_116925	PF3D7_1470900	proteasome subunit beta type-2, putative
internal	PY17X_0206800	0	0.1807	0.65	2.691					PBANKA_020540	PCHAS_020380	PVX_081375	PF3D7_0108000	proteasome subunit beta type-3, putative
internal	PY17X_1230000	0.162345	2.1962	2.18	2.8566					PBANKA_122650	PCHAS_122710	PVX_093555	PF3D7_0803800	proteasome subunit beta type-4, putative
internal	PY17X_1213000	0	0	0.23	0.4554					PBANKA_120980	PCHAS_121050	PVX_094790	PF3D7_1011400	proteasome subunit beta type-5, putative
internal	PY17X_1348000	0	0.1529	0.68	1.5318					PBANKA_134330	PCHAS_134790	PVX_082355	PF3D7_1328100	proteasome subunit beta type-7, putative
internal	PY17X_0915800	0	0.0973	2.88	6.7896	SP				PBANKA_091430	PCHAS_093170	PVX_092315	PF3D7_1134100	protein disulfide isomerase related protein, putative
internal	PY17X_0703100	1.00359	1.9043	38.67	69.3036	SP				PBANKA_070280	PCHAS_093520	PVX_088960	PF3D7_0827900	protein disulfide isomerase, putative
internal	PY17X_1127700	0.236138	0.2224	4.16	20.6586					PBANKA_112620	PCHAS_112570	PVX_114480	PF3D7_0627500	protein DJ-1, putative (DJ1)		The gene deleted parasite displayed a growth defect (Singhal N et al 2014)
internal	PY17X_1104300	0	0	0	0.1656					PBANKA_110320	PCHAS_110290	PVX_097750	PF3D7_0503500	protein kinase, putative
internal	PY17X_1220300	0	0	0.09	0.3726					PBANKA_121710	PCHAS_121780	PVX_095165	PF3D7_0321400	protein kinase, putative		Gene deleted parasite cannot be obtained by genetic modification (Tewari R et al 2010)
internal	PY17X_0914900	0	0	0.34	0.6624					PBANKA_091340	PCHAS_093260	PVX_092365		protein phosphatase 2C, putative		Gene deleted parasite not different from wild type (Guttery DS et al 2014)
internal	PY17X_1429300	0	0	0	0.2484					PBANKA_140770, PBANKA_142720	PCHAS_140960, PCHAS_142900	PVX_123260	PF3D7_0810300	protein phosphatase 2C, putative
internal	PY17X_1429100	0	0	0.09	0.3726					PBANKA_142700	PCHAS_142880	PVX_123245	PF3D7_0810500	protein phosphatase, putative		Gene deleted parasite not different from wild type (Guttery DS et al 2014)
internal	PY17X_1310200	0	0	0	0.1656					PBANKA_130640	PCHAS_130960	PVX_118365	PF3D7_1442500	protein prenyltransferase alpha subunit, putative
internal	PY17X_1004200	0	0.0278	0.02	0.0828					PBANKA_100280	PCHAS_100370	PVX_000985	PF3D7_0405100	protein transport protein Sec24B, putative (SEC24B)
internal	PY17X_1364700	0	0	1.07	1.449		10			PBANKA_135900	PCHAS_136360	PVX_083205	PF3D7_1346100	protein transport protein SEC61 subunit alpha, putative (SEC61)
internal	PY17X_1310600	0	0.0139	0.01	0.0828		2			PBANKA_130680	PCHAS_131000	PVX_118345	PF3D7_1442900	protein transport protein SEC7, putative (SEC7)
internal	PY17X_0936300	0	0	0.08	1.1178		8			PBANKA_093430	PCHAS_091000	PVX_091310	PF3D7_1113300	protein tyrosine phosphatase, putative
internal	PY17X_1351400	0	0	0.13	1.8216	SP	6			PBANKA_134650	PCHAS_135110	PVX_082515	PF3D7_1331600	protein tyrosine phosphatase-like protein, putative (PTPLA)		Gene deleted parasite not different from wild type (Guttery DS et al 2014)
internal	PY17X_0316600	0	0	0.09	0.3726	SP	1			PBANKA_031590	PCHAS_031800	PVX_002580	PF3D7_0219500	pseudouridine synthase, putative
internal	PY17X_1114100	2.19903	17.6808	187.14	346.891					PBANKA_111300	PCHAS_111260	PVX_080575	PF3D7_0513300	purine nucleoside phosphorylase, putative (PNP)		Gene deleted parasite not different from wild type (Niikura M et al 2013)
internal	PY17X_1121500	0	0.6533	1.15	5.6304					PBANKA_112020	PCHAS_111970	PVX_114180	PF3D7_0621200	pyridoxine biosynthesis protein PDX1, putative (PDX1)
internal	PY17X_0933800	0	0	0.13	0.5382					PBANKA_093180	PCHAS_091250	PVX_091440	PF3D7_1116200.1, PF3D7_1116200.2	pyridoxine biosynthesis protein PDX2, putative (PDX2)
internal	PY17X_1135700	0	0.1668	0.73	0.9936	SP				PBANKA_113420	PCHAS_113370	PVX_114870	PF3D7_1357900	pyrroline-5-carboxylate reductase, putative
internal	PY17X_1127000	2.62703	9.9524	22.97	49.0176					PBANKA_112560	PCHAS_112510	PVX_114445	PF3D7_0626800	pyruvate kinase, putative
internal	PY17X_1351800	0	0	0.1	0.414		1			PBANKA_134680	PCHAS_135140	PVX_082530	PF3D7_1332000	Qa-SNARE protein, putative
internal	PY17X_1458700	0.191862	1.1676	1.34	1.449					PBANKA_145620	PCHAS_145850	PVX_101040	PF3D7_1242800	rab specific GDP dissociation inhibitor, putative (rabGDI)
internal	PY17X_1122500	0	0	0	0.1242	SP				PBANKA_112110	PCHAS_112060	PVX_114225	PF3D7_0622200	radical SAM protein, putative
internal	PY17X_0721700	0	0.139	1.57	1.9044					PBANKA_072170	PCHAS_073070	PVX_090070	PF3D7_0419600	ran binding protein 1, putative
internal	PY17X_0814600	0	0.1807	0.21	0.8694					PBANKA_081130	PCHAS_081160	PVX_098945	PF3D7_0910100	Ran-binding protein, putative
internal	PY17X_1355300	0	0	0	0.4554					PBANKA_135030	PCHAS_135490	PVX_082755	PF3D7_1336400	RanBPM and CLTH-like protein, putative
internal	PY17X_1359500	0.191862	0.1807	0.27	1.1178					PBANKA_135410	PCHAS_135870	PVX_082950	PF3D7_1340700	ras-related protein Rab-11B, putative (RAB11b)		Gene deleted parasite cannot be obtained by genetic modification (RMgmDB)
internal	PY17X_1226500	0	0	0.7	1.242					PBANKA_122330	PCHAS_122390	PVX_088180	PF3D7_0807300	ras-related protein Rab-18, putative (RAB18)
internal	PY17X_1113400	0.457517	0.2085	2.87	5.175					PBANKA_111230	PCHAS_111190	PVX_080610	PF3D7_0512600	ras-related protein Rab-1B, putative (RAB1b)
internal	PY17X_1448300	0	0	0.89	4.761					PBANKA_144580	PCHAS_144800	PVX_124195	PF3D7_1231100	ras-related protein Rab-2, putative (RAB2)
internal	PY17X_1410900	0.221379	0	0.15	0.621					PBANKA_140910	PCHAS_141100	PVX_122360	PF3D7_1310600	ras-related protein Rab-5B, putative (RAB5b)		Gene deleted parasite cannot be obtained by genetic modification (Ezougou CN et al 2014)
internal	PY17X_0207900	0	0	0.14	1.2006					PBANKA_020650	PCHAS_020490	PVX_081430	PF3D7_0106800	ras-related protein Rab-5C, putative (RAB5c)
internal	PY17X_0421000	0.206621	0	0.3	2.8566					PBANKA_041820	PCHAS_041910	PVX_098605	PF3D7_0903200	ras-related protein RAB7, putative (RAB7)
internal	PY17X_0704200	0.619862	2.9468	4.28	26.91					PBANKA_070390	PCHAS_093410	PVX_089025	PF3D7_0826700	receptor for activated c kinase, putative (RACK)
internal	PY17X_0824100	0	0.0139	0.01	0.0828					PBANKA_082080	PCHAS_082110	PVX_099410	PF3D7_0919900	regulator of chromosome condensation, putative
internal	PY17X_1219300	0	0	0.04	0.1656					PBANKA_121610	PCHAS_121680	PVX_095115	PF3D7_0322400	regulator of initiation factor 2, putative
internal	PY17X_0316700	0	0	0.13	0.414					PBANKA_031600	PCHAS_031810	PVX_002575	PF3D7_0219600	replication factor C subunit 1, putative
internal	PY17X_0315200	0	0.1251	1.71	3.8916					PBANKA_031470	PCHAS_031680	PVX_002640	PF3D7_0218000	replication factor C subunit 2, putative
internal	PY17X_1457600	0	0	2.2	8.073					PBANKA_145510	PCHAS_145740	PVX_100985	PF3D7_1241700	replication factor C subunit 4, putative
internal	PY17X_0938500	0	0.1112	0.72	1.4904					PBANKA_093650	PCHAS_090780	PVX_091205	PF3D7_1111100	replication factor C subunit 5, putative (RFC5)
internal	PY17X_1330600	0	0	0.9	3.105					PBANKA_132680	PCHAS_133010	PVX_117300	PF3D7_1463200	replication factor C3, putative
internal	PY17X_1008600	0	0	0.02	0.207					PBANKA_100720	PCHAS_100810	PVX_000765	PF3D7_0409600	replication protein A1, putative (RPA1)
internal	PY17X_0419400	0	0.1668	0.32	1.9872					PBANKA_041660	PCHAS_041750	PVX_098685	PF3D7_0904800	replication protein A1, small fragment
internal	PY17X_0012700	0	0	0.05	0.207									reticulocyte binding protein, putative (Py235)
internal	PY17X_0421700	0.0147586	0.0278	0.02	0.1656	SP								reticulocyte binding protein, putative (Py235)
internal	PY17X_0501900	0.0147586	0	0	0.0414	SP	1							reticulocyte binding protein, putative (Py235)
internal	PY17X_0526500	0.0147586	0.0278	0	0.1656	SP	1			PBANKA_100010				reticulocyte binding protein, putative (Py235)
internal	PY17X_0602900	0.0147586	0.0139	0.01	0.0414									reticulocyte binding protein, putative (Py235)
internal	PY17X_0701200	0	0	0.04	0.1656					PBANKA_070090	PCHAS_093710			reticulocyte binding protein, putative (Py235)
internal	PY17X_0902300	0	0.0139	0	0.0414	SP	1							reticulocyte binding protein, putative (Py235)
internal	PY17X_1303500	0.0147586	0.0278	0.02	0.1242	SP	1							reticulocyte binding protein, putative (Py235)
internal	PY17X_1208600	0	0.0695	0.05	0.4554					PBANKA_120540	PCHAS_120610	PVX_094555	PF3D7_1007200	rhoGAP GTPase, putative
internal	PY17X_0935500	0	0	0	0.4554		6			PBANKA_093350	PCHAS_091080	PVX_091350	PF3D7_1114100.1, PF3D7_1114100.2	rhomboid protease ROM1 (ROM1)		The gene deleted parasite displayed a growth defect (Srinivasan P et al 2009)
internal	PY17X_1115900	0	0	0.12	0.2484		6			PBANKA_111470	PCHAS_111430	PVX_080490	PF3D7_0515100	rhomboid protease ROM9, putative		Gene deleted parasite not different from wild type (Lin JW et al 2013)
internal	PY17X_0713300	0	0	0.37	1.5318	SP				PBANKA_071310	PCHAS_072220	PVX_089530	PF3D7_0817700	rhoptry neck protein 5 (RON5)
internal	PY17X_0312200	0	0	0	0.1656	SP				PBANKA_031170	PCHAS_031380	PVX_002790	PF3D7_0214900	rhoptry neck protein 6, putative (RON6)			Gene deleted parasite cannot be obtained by genetic modificationin P.falciparum (Proellocks NI et al 2009)
internal	PY17X_1335000	0.0442759	0	0	0.1242					PBANKA_133030	PCHAS_133490	PVX_117120	PF3D7_1466900	rhoptry protein, putative
internal	PY17X_0622400	0	0	0.05	0.207	SP				PBANKA_061970	PCHAS_062140	PVX_096245	PF3D7_0722200	rhoptry-associated leucine zipper-like protein 1, putative (RALP1)			Gene deleted parasite cannot be obtained by genetic modification in P.falciparum (Haase S et al 2008)
internal	PY17X_1124200	0	0	0.1	0.8694					PBANKA_112280	PCHAS_112230	PVX_114310	PF3D7_0623900	ribonuclease H2 subunit A, putative
internal	PY17X_0614100	0.0442759	3.3082	7.21	21.9834					PBANKA_061160	PCHAS_061330	PVX_084685	PF3D7_1437200	ribonucleoside-diphosphate reductase, large subunit, putative
internal	PY17X_1115400	0	0	0	0.5382					PBANKA_111420	PCHAS_111380	PVX_080515	PF3D7_0514600	ribose 5-phosphate epimerase, putative
internal	PY17X_1409900	0.162345	0	0.11	0.4554					PBANKA_140810	PCHAS_141000	PVX_122310	PF3D7_1309600	ribosomal RNA methyltransferase, putative
internal	PY17X_1144800	0	0	0.13	0.5382					PBANKA_114350	PCHAS_114300	PVX_115340	PF3D7_1367600	ribosome biogenesis protein MRT4, putative
internal	PY17X_0312400	0	0	0	0.414					PBANKA_031190	PCHAS_031400	PVX_002780	PF3D7_0215100	RING zinc finger protein, putative
internal	PY17X_0916100	0	0	0	0.1656	SP				PBANKA_091460	PCHAS_093140	PVX_092300	PF3D7_1133800	RNA (uracil-5-)methyltransferase, putative
internal	PY17X_1035100	0	0.3336	1.8	4.2228					PBANKA_103270	PCHAS_103350	PVX_085960	PF3D7_1409800	RNA binding protein Bruno, putative (HoBo)
internal	PY17X_0515200	0	0	0	0.0828					PBANKA_051410	PCHAS_051420	PVX_111220	PF3D7_1030100	RNA helicase, putative
internal	PY17X_1226700	0	0	0	0.0828					PBANKA_122350	PCHAS_122410	PVX_088190	PF3D7_0807100	RNA helicase, putative
internal	PY17X_1245900	0	0	0	0.207					PBANKA_124250	PCHAS_124290	PVX_079855	PF3D7_0527900	RNA helicase, putative
internal	PY17X_1429000	0.0442759	0.4448	0.85	2.0286					PBANKA_142690	PCHAS_142870	PVX_123240	PF3D7_0810600	RNA helicase, putative
internal	PY17X_1122800	0	0	0.06	0.2484					PBANKA_112140	PCHAS_112090	PVX_114240	PF3D7_0622500	RNA methyltransferase, putative
internal	PY17X_0821000	0	0	1.37	6.4584					PBANKA_081770	PCHAS_081800	PVX_099257	PF3D7_0916700	RNA-binding protein musashi, putative (HoMu)
internal	PY17X_0105400	0.0590345	0	0.12	0.7038					PBANKA_010390	PCHAS_010450	PVX_113420	PF3D7_0605100	RNA-binding protein, putative
internal	PY17X_0707700	0	0.2919	0.96	4.761					PBANKA_070740	PCHAS_071670	PVX_089205	PF3D7_0823200	RNA-binding protein, putative
internal	PY17X_0828100	0.221379	0.695	1.25	9.8532					PBANKA_082480	PCHAS_082510	PVX_099605	PF3D7_0923900	RNA-binding protein, putative
internal	PY17X_0833300	0	0	0.48	1.4076					PBANKA_083000	PCHAS_083030	PVX_099915	PF3D7_0929200	RNA-binding protein, putative
internal	PY17X_1129700	0	0.0695	0.11	0.4554					PBANKA_112820	PCHAS_112770	PVX_114570	PF3D7_0629400	RNA-binding protein, putative
internal	PY17X_1137200	0	0.1668	0.4	2.691					PBANKA_113570	PCHAS_113520	PVX_114940	PF3D7_1359400	RNA-binding protein, putative
internal	PY17X_1203900	0	0	0.23	1.5318					PBANKA_120080	PCHAS_120150	PVX_094315	PF3D7_1002400.1, PF3D7_1002400.2	RNA-binding protein, putative
internal	PY17X_1205800	0	0	0	0.1656					PBANKA_120270	PCHAS_120340	PVX_094415	PF3D7_1004400	RNA-binding protein, putative
internal	PY17X_1208200	0.177103	1.6541	1.44	7.1622					PBANKA_120500	PCHAS_120570	PVX_094535	PF3D7_1006800	RNA-binding protein, putative
internal	PY17X_1346200	0	0	0.05	0.207					PBANKA_134150	PCHAS_134610	PVX_116560	PF3D7_1326300	RNA-binding protein, putative
internal	PY17X_1427000	0	0	0.06	0.5382					PBANKA_142500	PCHAS_142680	PVX_123145	PF3D7_0812500	RNA-binding protein, putative
internal	PY17X_1427700	0.0295172	0	0.02	0.0828	SP				PBANKA_142560	PCHAS_142740	PVX_123175	PF3D7_0811900	RNA-binding protein, putative
internal	PY17X_1145400	0.0737931	0.3475	0.5	1.5318					PBANKA_114410	PCHAS_114360	PVX_115370	PF3D7_1368200	RNAse L inhibitor protein, putative
internal	PY17X_0943400	0.0885517	0.0834	0.13	0.2484					PBANKA_094090	PCHAS_090340	PVX_090975	PF3D7_1106000	RuvB-like helicase 2, putative (RUVB2)
internal	PY17X_1139600	0.191862	0.2641	0.19	0.7866					PBANKA_113820	PCHAS_113770	PVX_115065	PF3D7_1362200	RuvB-like helicase 3, putative (RUVB3)
internal	PY17X_0518000	0	0	0.02	0.0828					PBANKA_051690	PCHAS_051700	PVX_111070	PF3D7_1033100	S-adenosylmethionine decarboxylase, putative
internal	PY17X_0826400	0.221379	0.3197	0.75	4.8024					PBANKA_082310	PCHAS_082340	PVX_099525	PF3D7_0922200	S-adenosylmethionine synthetase, putative
internal	PY17X_1037600	0	0	0.21	0.6624	SP				PBANKA_103520	PCHAS_103600	PVX_086080	PF3D7_1407000	Scavenger Receptor-like protein,LCCL domain-containing protein (CCp3)		Gene deleted parasite not different from wild type (Claudianos C et al 2002)
internal	PY17X_0507100	0.0147586	0	0.01	0.0414					PBANKA_050600	PCHAS_050610	PVX_001955	PF3D7_1021800	schizont egress antigen-1, putative (SEA1)
internal	PY17X_0518900	0	0	0.14	0.3726					PBANKA_051780	PCHAS_051790	PVX_111025	PF3D7_1034000	Sec1 family protein, putative
internal	PY17X_1436800	0	0	0	0.3312	SP				PBANKA_143440	PCHAS_143640	PVX_123605	PF3D7_1218800	secreted ookinete protein, putative (PSOP17)		Gene deleted parasite cannot be obtained by genetic modificatio (Ecker A et al 2008)
internal	PY17X_0206200	0	0.0417	0	0.1242	SP				PBANKA_020480	PCHAS_020320	PVX_081345	PF3D7_0108700	secreted ookinete protein, putative (PSOP24)		Gene deleted parasite cannot be obtained by genetic modificatio (Ecker A et al 2008)
internal	PY17X_1343600	0	0	0.1	0.828		6			PBANKA_133890	PCHAS_134350	PVX_116685	PF3D7_1323700	secreted ookinete protein, putative,glideosome associated protein with multiple membrane spans 1, putative (GAPM1)		Gene deleted parasite cannot be obtained by genetic modificatio (Ecker A et al 2008)
internal	PY17X_0835400	0	0	0	0.4554	SP	3			PBANKA_083200	PCHAS_083230	PVX_087143	PF3D7_0931200	selenoprotein, putative (Sel2)
internal	PY17X_1413900	0	0	0.01	0.4554					PBANKA_141210	PCHAS_141400	PVX_122505	PF3D7_1313700	septum formation protein MAF homologue, putative
internal	PY17X_0507700	0	0	0	0.207					PBANKA_050660	PCHAS_050670	PVX_111600	PF3D7_1022400	serine/arginine-rich splicing factor 4, putative (SRSF4)
internal	PY17X_1228200	0	0	0.02	0.207					PBANKA_122500	PCHAS_122560	PVX_088265	PF3D7_0805700	serine/threonine protein kinase, FIKK family		Gene deleted parasite cannot be obtained by genetic modification (Tewari R et al 2010)
internal	PY17X_0905200	0	0	0	0.1242					PBANKA_090380	PCHAS_070500	PVX_092865	PF3D7_1145200	serine/threonine protein kinase, putative		Gene deleted parasite cannot be obtained by genetic modification (Tewari R et al 2010)	Gene deleted parasite cannot be obtained by genetic modification in P. falciparum (Solyakov L et al 2011)
internal	PY17X_0207200	0	0	0.02	0.0414		4			PBANKA_020580	PCHAS_020420		PF3D7_0107600	serine/threonine protein kinase, putative (IK2)		Gene deleted parasite not different from wild type (Tewari R et al 2010, Zhang M et al 2010)
internal	PY17X_1321800	0	0	0	0.1242					PBANKA_131800	PCHAS_132130			serine/threonine protein kinase, putative (KIN)		Gene deleted parasite not different from wild type (Tewari R et al 2010)
internal	PY17X_1016100	0	0	0.18	0.3726					PBANKA_101460	PCHAS_101540	PVX_085035	PF3D7_1430100	serine/threonine protein phosphatase 2A activator, putative (PTPA)
internal	PY17X_1332700	0	0	0.02	0.3726	SP				PBANKA_132800	PCHAS_133260	PVX_117230	PF3D7_1464600	serine/threonine protein phosphatase, putative (UIS2)
internal	PY17X_0618100	0.339448	0.7089	0.95	2.4426					PBANKA_061540	PCHAS_061710	PVX_000545	PF3D7_0717700	serine--tRNA ligase, putative
internal	PY17X_1003000	0	0	0.05	0.0828					PBANKA_100160	PCHAS_100250	PVX_001050	PF3D7_0403900	SET domain protein, putative
internal	PY17X_1221000	0	0	0.33	4.2642		2			PBANKA_121780	PCHAS_121850	PVX_095200	PF3D7_0320700	signal peptidase complex subunit 2, putative
internal	PY17X_1317600	0	0.2641	0.33	0.4968	SP				PBANKA_131380	PCHAS_131710	PVX_117980	PF3D7_1450100	signal recognition particle subunit SRP54, putative (SRP54)
internal	PY17X_1122200	0	0.1112	0.08	0.1656					PBANKA_112080	PCHAS_112030	PVX_114210	PF3D7_0621900	signal recognition particle subunit SRP68, putative (SRP68)
internal	PY17X_0913700	0	0.0973	0.07	0.4554					PBANKA_091220	PCHAS_071350	PVX_092435	PF3D7_1136400	signal recognition particle subunit SRP72, putative (SRP72)
internal	PY17X_1462500	0	0	0.11	0.4554		1			PBANKA_145990	PCHAS_146220	PVX_101235	PF3D7_1246800	signal recognition particle, beta subunit, putative
internal	PY17X_1030300	0	0	0.53	0.621					PBANKA_102790	PCHAS_102870	PVX_085710	PF3D7_1414800	small nuclear ribonucleoprotein-associated protein B, putative (SNRPB)
internal	PY17X_1106500	0	0	0.3	2.8566					PBANKA_110540	PCHAS_110510	PVX_097850	PF3D7_0505800	small ubiquitin-related modifier, putative (SUMO)
internal	PY17X_1109700	0	0.139	0.31	1.2834					PBANKA_110860	PCHAS_110830	PVX_098015	PF3D7_0509000	SNAP protein, putative
internal	PY17X_1359700	0	0	0.29	0.4554	SP	10			PBANKA_135430	PCHAS_135890	PVX_082960	PF3D7_1340900	sodium-dependent phosphate transporter, putative (PiT)
internal	PY17X_1319300	0.0442759	0	0.1	0.8694	SP	2		yes	PBANKA_131550	PCHAS_131880	PVX_117890	PF3D7_1451800	sortilin, putative
internal	PY17X_1120200	0	0	0	0.4968					PBANKA_111910	PCHAS_111860	PVX_114120	PF3D7_0619900	splicing factor 3A subunit 2, putative (SF3A2)
internal	PY17X_0409500	0	0	0.07	0.7038					PBANKA_040710	PCHAS_040800	PVX_119560	PF3D7_0308900	splicing factor 3B subunit 1, putative (SF3B1)
internal	PY17X_0903500	0.0147586	0.0139	0	0.0414					PBANKA_090210	PCHAS_070330	PVX_092945	PF3D7_1147000	sporozoite and liver stage asparagine-rich protein,sporozoite asparagine-rich protein (SLARP)		Gene deleted parasite not different from wild type (Silvie O et al 2008)
internal	PY17X_0812400	0	0.4587	1.38	4.8024					PBANKA_080910	PCHAS_080940	PVX_098830	PF3D7_0907700	subunit of proteaseome activator complex, putative
internal	PY17X_0613600	0	0	0.19	1.4076					PBANKA_061110	PCHAS_061280	PVX_084660	PF3D7_1437700	succinyl-CoA ligase, putative
internal	PY17X_0941000	0	0	0.55	1.7388					PBANKA_093850	PCHAS_090580	PVX_091100	PF3D7_1108500	succinyl-CoA synthetase alpha subunit, putative			Gene deleted parasite not different from wild type in P. Falciparum (Ke H et al 2011)
internal	PY17X_1454100	0	0	0.14	0.5796					PBANKA_145160	PCHAS_145390	PVX_100800	PF3D7_1237000	SUMO-activating enzyme subunit 2, putative (UBA2)
internal	PY17X_0111300	0	0	0.03	0.1242					PBANKA_010970	PCHAS_011030	PVX_113710	PF3D7_0611400	SWI/SNF-related matrix-associated actin-dependent regulator of chromatin
internal	PY17X_0945300	0	0.1112	0.16	0.3312		1			PBANKA_094280	PCHAS_090150	PVX_090885	PF3D7_1104100	syntaxin, putative
internal	PY17X_1221400	0.354207	2.0711	2.43	6.1686					PBANKA_121820	PCHAS_121890	PVX_095220	PF3D7_0320300	T-complex protein 1 epsilon subunit, putative
internal	PY17X_1446600	0.442759	3.2109	4.3	5.382					PBANKA_144410	PCHAS_144630	PVX_124100	PF3D7_1229500	t-complex protein 1 gamma subunit, putative
internal	PY17X_0311400	0.339448	1.9738	2.67	6.417					PBANKA_031090	PCHAS_031300	PVX_002835	PF3D7_0214000	T-complex protein 1, putative
internal	PY17X_0407400	0.250897	2.0711	2.82	7.3278					PBANKA_040520	PCHAS_040610	PVX_119465	PF3D7_0306800	T-complex protein beta subunit, putative
internal	PY17X_0408800	0.0737931	1.2371	1.46	3.2706					PBANKA_040650	PCHAS_040740	PVX_119530	PF3D7_0308200	TCP-1/cpn60 chaperonin, putative
internal	PY17X_1135600	0.354207	2.3213	2.51	6.3342					PBANKA_113410	PCHAS_113360	PVX_114865	PF3D7_1357800	TCP-1/cpn60 chaperonin, putative
internal	PY17X_1452500	0.0442759	0.0417	0.03	0.1242					PBANKA_145000	PCHAS_145230	PVX_100720	PF3D7_1235400	tetQ family GTPase, putative
internal	PY17X_0828000	0	0.1251	0.25	1.035					PBANKA_082470	PCHAS_082500	PVX_099600	PF3D7_0923800.1, PF3D7_0923800.2	thioredoxin reductase, putative (TRXR)		Gene deleted parasite not different from wild type (Buchholz K et al 2010)
internal	PY17X_1371000	0	0	0.92	2.8566	SP	1			PBANKA_136520	PCHAS_136980	PVX_083515	PF3D7_1352500	thioredoxin-related protein, putative
internal	PY17X_0924300	0.132828	0.9591	1.27	3.726					PBANKA_092230	PCHAS_092210	PVX_091920	PF3D7_1126000	threonine--tRNA ligase, putative (ThrRS)
internal	PY17X_1466800	0	0	0.13	0.5382					PBANKA_146420	PCHAS_146650	PVX_101455	PF3D7_1251300	thymidylate kinase, putative (TMK)
internal	PY17X_1111200	0	0	0.03	0.1242					PBANKA_111010	PCHAS_110980	PVX_098085	PF3D7_0510500	topoisomerase I, putative
internal	PY17X_1422800	0	0	0.16	0.6624					PBANKA_142110	PCHAS_142290	PVX_122950	PF3D7_0714500	transcription elongation factor s-II, putative
internal	PY17X_0110800	0	0	0.02	0.414					PBANKA_010920	PCHAS_010980	PVX_113680	PF3D7_0610900	transcription elongation factor SPT5, putative (SPT5)
internal	PY17X_1020000	0	0	2.47	6.3756					PBANKA_101850	PCHAS_101930	PVX_085220	PF3D7_1426100	transcription factor 3b, putative
internal	PY17X_0838600	0	0	0	0.5382					PBANKA_083520	PCHAS_083550	PVX_086995	PF3D7_0934400	transcription factor with AP2 domain(s), putative
internal	PY17X_0113700	0	0.0139	0.02	0.0828					PBANKA_011210	PCHAS_011270	PVX_113825	PF3D7_0613800	transcription factor with AP2 domain(s), putative (ApiAP2)
internal	PY17X_0911000	0	0	0.01	0.0414					PBANKA_090960	PCHAS_071090	PVX_092570	PF3D7_1139300	transcription factor with AP2 domain(s), putative (ApiAP2)
internal	PY17X_0941600	0.0295172	0	0.05	0.1656					PBANKA_093910	PCHAS_090520	PVX_091065	PF3D7_1107800	transcription factor with AP2 domain(s), putative (ApiAP2)
internal	PY17X_1209100	0	0	0.11	0.828					PBANKA_120590	PCHAS_120660	PVX_094580	PF3D7_1007700	transcription factor with AP2 domain(s), putative (ApiAP2)		Gene deleted parasite cannot be obtained by genetic modification (RMgmDB)
internal	PY17X_1317000	0	0.0695	0	0.207					PBANKA_131320	PCHAS_131650	PVX_118015	PF3D7_1449500	transcription factor with AP2 domain(s), putative (ApiAP2)
internal	PY17X_1456200	0	0	0.02	0.0828					PBANKA_145370	PCHAS_145600	PVX_100910	PF3D7_1239200	transcription factor with AP2 domain(s), putative (ApiAP2)
internal	PY17X_1216200	0	0	0.05	0.0828					PBANKA_121300	PCHAS_121370	PVX_094945	PF3D7_1014600	transcriptional coactivator ADA2, putative (ADA2)
internal	PY17X_0926900	0	0.417	0.3	0.4554					PBANKA_092490	PCHAS_091950	PVX_091785	PF3D7_1123400	translation elongation factor EF-1, subunit alpha, putative
internal	PY17X_1352600	0	0	0.26	1.0764					PBANKA_134760	PCHAS_135220	PVX_082570	PF3D7_1332800	translation initiation factor 6, putative
internal	PY17X_0907000	0	0	0.41	2.8152					PBANKA_090560	PCHAS_070680	PVX_092775	PF3D7_1143400	translation initiation factor eIF-1A, putative
internal	PY17X_0107100	0	0	0.39	1.1178					PBANKA_010560	PCHAS_010620	PVX_113515	PF3D7_0607000	translation initiation factor IF-2, putative
internal	PY17X_1305800	0	0	0.24	0.621		3			PBANKA_130220	PCHAS_130540	PVX_118580	PF3D7_1438100	translocation protein sec62, putative
internal	PY17X_1419000	0	0	0.23	0.5382		3			PBANKA_141730	PCHAS_141910	PVX_122755	PF3D7_1318800	translocation protein SEC63, putative (SEC63)
internal	PY17X_0920000	0	0	0.12	0.2484		11			PBANKA_091830	PCHAS_092780	PVX_092105	PF3D7_1129900	transporter, putative
internal	PY17X_1127900	0	0.139	0.4	1.9044					PBANKA_112640	PCHAS_112590	PVX_114490	PF3D7_0627700	transportin, putative
internal	PY17X_1307600	0.368966	8.0203	35.64	35.19					PBANKA_130380	PCHAS_130700	PVX_118495	PF3D7_1439900	triosephosphate isomerase, putative (TIM)
internal	PY17X_1415900	0	0.1251	0.09	0.3726					PBANKA_141420	PCHAS_141600	PVX_122610	PF3D7_1315700	tRNA (adenine(58)-N(1))-methyltransferase catalytic subunit TRM61, putative (GCD14)
internal	PY17X_0817100	0	0	0.05	0.207					PBANKA_081380	PCHAS_081410	PVX_099075	PF3D7_0912800	tRNA (adenine(58)-N(1))-methyltransferase non-catalytic subunit TRM6, putative (GCD10)
internal	PY17X_1310000	0.10331	0.0973	0.97	0.9522					PBANKA_130620	PCHAS_130940	PVX_118375	PF3D7_1442300	tRNA binding protein, putative
internal	PY17X_0929800	0	0.0973	0.15	0.1656	SP	1			PBANKA_092780	PCHAS_091650	PVX_091655	PF3D7_1120500	tRNA nucleotidyltransferase, putative
internal	PY17X_1355800	0	0.0556	0.13	0.9522					PBANKA_135070	PCHAS_135530	PVX_082775	PF3D7_1336900	tryptophan--tRNA ligase, putative
internal	PY17X_1210100	2.36138	32.0951	36.61	68.3928					PBANKA_120690	PCHAS_120760	PVX_094635	PF3D7_1008700	tubulin beta chain, putative
internal	PY17X_1230100	0	0	0.13	0.2484					PBANKA_122660	PCHAS_122720	PVX_093560	PF3D7_0803700	tubulin gamma chain, putative
internal	PY17X_0811700	0	0.1529	0.22	0.4554					PBANKA_080838, PBANKA_080842	PCHAS_080868, PCHAS_080872	PVX_098784, PVX_098786	PF3D7_0906890, PF3D7_0906910	tubulin-specific chaperone, putative
internal	PY17X_0913800	0.0885517	0.4309	0.72	1.6146					PBANKA_091230	PCHAS_071360	PVX_092430	PF3D7_1136300	tudor staphylococcal nuclease, putative (TSN)
internal	PY17X_1226000	0	0.3336	0.54	1.4076					PBANKA_122280	PCHAS_122340	PVX_088145	PF3D7_0807900	tyrosine--tRNA ligase, putative
internal	PY17X_1407100	0	0	0.06	0.2484					PBANKA_140540	PCHAS_140730	PVX_122180	PF3D7_1306900	U1 small nuclear ribonucleoprotein A, putative
internal	PY17X_1042000	0	0	0	0.207					PBANKA_103950	PCHAS_104030	PVX_086310	PF3D7_1402400	U1 small nuclear ribonucleoprotein C, putative
internal	PY17X_1320200	0	0	0	0.3726					PBANKA_131640	PCHAS_131970	PVX_117845	PF3D7_1452700	U1 snRNA associated protein, putative
internal	PY17X_1041700	0.0590345	0	0	0.1656					PBANKA_103930	PCHAS_104010	PVX_086295	PF3D7_1402700	U2 snRNP-associated SURP motif-containing protein, putative (SR140)
internal	PY17X_1353300	0	0	0.02	0.0828					PBANKA_134830	PCHAS_135290	PVX_082610	PF3D7_1333600	U3 snoRNA-associated small subunit rRNA processing associated protein, putative
internal	PY17X_1409600	0	0	0	0.3312					PBANKA_140780	PCHAS_140970	PVX_122295	PF3D7_1309300	U4/U6 small nuclear ribonucleoprotein PRP3, putative (PRPF3)
internal	PY17X_1205300	0	0	0.02	0.4968					PBANKA_120220	PCHAS_120290	PVX_094390	PF3D7_1003800	U5 small nuclear ribonuclear protein, putative
internal	PY17X_1307100	0	0.1112	1.16	2.9394					PBANKA_130330	PCHAS_130650	PVX_118520	PF3D7_1439400	ubiquinol-cytochrome c reductase iron-sulfur subunit, putative
internal	PY17X_0210200	0	0	0.02	0.0414					PBANKA_020880	PCHAS_020720	PVX_081540	PF3D7_0104300	ubiquitin carboxyl-terminal hydrolase 1, putative (UBP1)
internal	PY17X_0716100	0.0442759	0.0417	0.25	0.7038					PBANKA_071590	PCHAS_072500	PVX_089655	PF3D7_0413900	ubiquitin carboxyl-terminal hydrolase 13, putative (USP13)
internal	PY17X_1234900	0	0.0695	0.07	0.4968					PBANKA_123150	PCHAS_123210	PVX_080415	PF3D7_0516700	ubiquitin carboxyl-terminal hydrolase 2, putative
internal	PY17X_1245200	0.0737931	0.2363	0.29	1.2006					PBANKA_124200	PCHAS_124240	PVX_079880	PF3D7_0527200	ubiquitin carboxyl-terminal hydrolase, putative
internal	PY17X_0704400	0	0.1668	0.19	0.3726					PBANKA_070410	PCHAS_093390	PVX_089035	PF3D7_0826500	ubiquitin conjugation factor E4 B, putative (UBE4B)
internal	PY17X_0936200	0	0.1112	0.47	0.7038					PBANKA_091640, PBANKA_093420	PCHAS_091010, PCHAS_092960	PVX_091315	PF3D7_1113400	ubiquitin domain-containing protein DSK2, putative (DSK2)
internal	PY17X_1027100	0	0.139	0.22	0.414					PBANKA_102470	PCHAS_102550	PVX_085555	PF3D7_1418000	ubiquitin fusion degradation protein UFD1, putative
internal	PY17X_1225600	0	0.3475	0.41	3.1464					PBANKA_122240	PCHAS_122300	PVX_088120	PF3D7_0808300	ubiquitin regulatory protein, putative
internal	PY17X_0419600	0	0	0.02	0.0828					PBANKA_041680	PCHAS_041770	PVX_098675	PF3D7_0904600	ubiquitin specific protease, putative
internal	PY17X_1041800	0	0	0.19	0.7866					PBANKA_103940	PCHAS_104020	PVX_086305	PF3D7_1402500	ubiquitin-40S ribosomal protein S27a, putative
internal	PY17X_1443200	0.0442759	0.5282	1.5	5.9616					PBANKA_144070	PCHAS_144270	PVX_123920	PF3D7_1225800	ubiquitin-activating enzyme E1, putative
internal	PY17X_1134100	0	0	0.31	2.1114					PBANKA_113260	PCHAS_113210	PVX_114795	PF3D7_1356300	ubiquitin-conjugating enzyme, putative
internal	PY17X_0826300	0	0	0.13	0.7038					PBANKA_082300	PCHAS_082330	PVX_099520	PF3D7_0922100	ubiquitin-like protein, putative
internal	PY17X_0917900	0	0	0.11	0.4554					PBANKA_091640, PBANKA_093420	PCHAS_091010, PCHAS_092960	PVX_092205	PF3D7_1132000	ubiquitin-like protein, putative
internal	PY17X_0203700	0.118069	0.1112	0.16	0.6624	SP	1			PBANKA_020230	PCHAS_020070	PVX_081230	PF3D7_0111500	UMP-CMP kinase, putative
internal	PY17X_0208600	0	0.0973	0.63	0.621					PBANKA_020720	PCHAS_020560	PVX_081465	PF3D7_0106100	vacuolar ATP synthase subunit c, putative
internal	PY17X_1360700	0	0	0.4	1.035					PBANKA_135500	PCHAS_135960	PVX_082995	PF3D7_1341900	vacuolar ATP synthase subunit d, putative
internal	PY17X_0838700	0	0	0.58	1.6974					PBANKA_083530	PCHAS_083560	PVX_086990	PF3D7_0934500	vacuolar ATP synthase subunit e, putative
internal	PY17X_1343100	0.354207	0.3475	0.24	0.9936					PBANKA_133840	PCHAS_134300	PVX_116710	PF3D7_1323200	vacuolar ATP synthase subunit g, putative		Gene deleted parasite cannot be obtained by genetic modification (Fonager, J. et al 2011)
internal	PY17X_1371200	0	0	0	0.1656					PBANKA_136540	PCHAS_137000	PVX_083535	PF3D7_1352800	vacuolar fusion protein MON1, putative
internal	PY17X_1102900	0	0.0278	0.08	0.207					PBANKA_110180	PCHAS_110150	PVX_097605	PF3D7_0502000	vacuolar protein sorting-associated protein 11, putative (VPS11)
internal	PY17X_1227000	0	0	0.16	0.4968		6			PBANKA_122380	PCHAS_122440	PVX_088205	PF3D7_0806800	vacuolar proton translocating ATPase subunit A, putative
internal	PY17X_1329400	0.0442759	0.4031	0.75	2.898					PBANKA_132560	PCHAS_132890	PVX_117360	PF3D7_1461900	valine--tRNA ligase, putative
internal	PY17X_1307500	0	0	0.59	3.2706					PBANKA_130370	PCHAS_130690	PVX_118500	PF3D7_1439800	vesicle-associated membrane protein, putative
internal	PY17X_1014300	0	0	1.82	5.5476					PBANKA_101280	PCHAS_101360	PVX_084940	PF3D7_1432100	voltage-dependent anion-selective channel protein, putative
internal	PY17X_1237400	0	0	0.2	0.828		4			PBANKA_123400	PCHAS_123460	PVX_080285	PF3D7_0519200	V-type proton ATPase 16 kDa proteolipid subunit, putative
internal	PY17X_0603100	0	0	0.19	0.2484		1			PBANKA_060050	PCHAS_060240	PVX_084100	PF3D7_1201500	XPA binding protein 1, putative
internal	PY17X_0114300	0	0	0	0.3726		1							YIR protein, pseudogene,PIR protein, pseudogene
internal	PY17X_0011500	0	0	0.2	0.3726		1							YIR protein,PIR protein
internal	PY17X_0013400	0	0	0.1	0.3726		1		yes					YIR protein,PIR protein
internal	PY17X_0017800	0	0	0	0.207		2							YIR protein,PIR protein
internal	PY17X_0026100	0	0	0.1	0.414		1							YIR protein,PIR protein
internal	PY17X_0040300	0	0	0	0.414		1		yes					YIR protein,PIR protein
internal	PY17X_0045900	0	0	0.09	0.3726		1		yes					YIR protein,PIR protein
internal	PY17X_0115300	0	0	0	0.3726		1		yes					YIR protein,PIR protein
internal	PY17X_0202000	0	0	0	0.3726		1		yes					YIR protein,PIR protein
internal	PY17X_0723700	0	0	0.09	0.3726		1							YIR protein,PIR protein
internal	PY17X_0801800	0	0	0	0.3726		1							YIR protein,PIR protein
internal	PY17X_1101100	0	0	0	0.3726		1							YIR protein,PIR protein
internal	PY17X_1374400	0	0	0	0.414		1		yes					YIR protein,PIR protein
internal	PY17X_0415300	0.0442759	0	0	0.1242					PBANKA_041240	PCHAS_041330	PVX_119830	PF3D7_0314700	zinc finger protein, putative
internal	PY17X_0606700	0	0	0	0.0828					PBANKA_060420	PCHAS_060600	PVX_084305	PF3D7_1205500	zinc finger protein, putative
internal	PY17X_0622500	0	0	0	0.1242					PBANKA_061980	PCHAS_062150	PVX_096240	PF3D7_0722300	zinc finger protein, putative
internal	PY17X_0712500	0	0.1668	0.25	0.4968					PBANKA_071230	PCHAS_072140	PVX_089490	PF3D7_0818500	zinc finger protein, putative
internal	PY17X_1136300	0	0	0	0.207					PBANKA_113480	PCHAS_113430	PVX_114895	PF3D7_1358500	zinc finger protein, putative
internal	PY17X_1136400	0	0	0	0.1242					PBANKA_113490	PCHAS_113440	PVX_114900	PF3D7_1358600	zinc finger protein, putative
internal	PY17X_1210900	0	0	0.18	0.3726					PBANKA_120770	PCHAS_120840	PVX_094685	PF3D7_1009400	zinc finger protein, putative
internal	PY17X_1243000	0	0	0.04	0.1656					PBANKA_123980	PCHAS_124020	PVX_079995	PF3D7_0525000	zinc finger protein, putative
internal	PY17X_1460600	0	0	0.28	0.7452					PBANKA_145800	PCHAS_146030	PVX_101135	PF3D7_1244800	zinc finger protein, putative
internal	PY17X_0610200	0	0	0	0.0828					PBANKA_060770	PCHAS_060950	PVX_084495	PF3D7_1209300	zinc finger transcription factor, putative (KROX1)
References
Adisa, A., F.R. Albano, J. Reeder, M. Foley, and L. Tilley. 2001. Evidence for a role for a Plasmodium falciparum homologue of Sec31p in the export of proteins to the surface of malaria parasite-infected erythrocytes. J Cell Sci. 114:3377-86.
Adisa, A., S. Frankland, M. Rug, K. Jackson, A.G. Maier, P. Walsh, T. Lithgow, N. Klonis, P.R. Gilson, A.F. Cowman, and L. Tilley. 2007. Re-assessing the locations of components of the classical vesicle-mediated trafficking machinery in transfected Plasmodium falciparum. Int J Parasitol. 37:1127-41.
Agop-Nersesian, C., B. Naissant, F. Ben Rached, M. Rauch, A. Kretzschmar, S. Thiberge, R. Menard, D.J. Ferguson, M. Meissner, and G. Langsley. 2009. Rab11A-controlled assembly of the inner membrane complex is required for completion of apicomplexan cytokinesis. PLoS Pathog. 5:e1000270.
Alberge, B., L. Gannoun-Zaki, C. Bascunana, C. Tran van Ba, H. Vial, and R. Cerdan. 2010. Comparison of the cellular and biochemical properties of Plasmodium falciparum choline and ethanolamine kinases. Biochem J. 425:149-58.
Banerjee, R., J. Liu, W. Beatty, L. Pelosof, M. Klemba, and D.E. Goldberg. 2002. Four plasmepsins are active in the Plasmodium falciparum food vacuole, including a protease with an active-site histidine. Proc Natl Acad Sci U S A. 99:990-5.
Baunaure, F., P. Eldin, A.M. Cathiard, and H. Vial. 2004. Characterization of a non-mitochondrial type I phosphatidylserine decarboxylase in Plasmodium falciparum. Mol Microbiol. 51:33-46.
Bergman, L.W., K. Kaiser, H. Fujioka, I. Coppens, T.M. Daly, S. Fox, K. Matuschewski, V. Nussenzweig, and S.H. Kappe. 2003. Myosin A tail domain interacting protein (MTIP) localizes to the inner membrane complex of Plasmodium sporozoites. J Cell Sci. 116:39-49.
Bhisutthibhan, J., M.A. Philbert, H. Fujioka, M. Aikawa, and S.R. Meshnick. 1999. The Plasmodium falciparum translationally controlled tumor protein: subcellular localization and calcium binding. Eur J Cell Biol. 78:665-70.
Birago, C., V. Albanesi, F. Silvestrini, L. Picci, E. Pizzi, P. Alano, T. Pace, and M. Ponzi. 2003. A gene-family encoding small exported proteins is conserved across Plasmodium genus. Mol Biochem Parasitol. 126:209-18.
Blume, M., M. Hliscs, D. Rodriguez-Contreras, M. Sanchez, S. Landfear, R. Lucius, K. Matuschewski, and N. Gupta. 2011. A constitutive pan-hexose permease for the Plasmodium life cycle and transgenic models for screening of antimalarial sugar analogs. FASEB J. 25:1218-29.
Boisson, B., C. Lacroix, E. Bischoff, P. Gueirard, D.Y. Bargieri, B. Franke-Fayard, C.J. Janse, R. Menard, and P. Baldacci. 2011. The novel putative transporter NPT1 plays a critical role in early stages of Plasmodium berghei sexual development. Mol Microbiol. 81:1343-57.
Bracchi-Ricard, V., D. Moe, and D. Chakrabarti. 2005. Two Plasmodium falciparum ribonucleotide reductase small subunits, PfR2 and PfR4, interact with each other and are components of the in vivo enzyme complex. J Mol Biol. 347:749-58.
Bullen, H.E., C.J. Tonkin, R.A. O'Donnell, W.H. Tham, A.T. Papenfuss, S. Gould, A.F. Cowman, B.S. Crabb, and P.R. Gilson. 2009. A novel family of Apicomplexan glideosome-associated proteins with an inner membrane-anchoring role. J Biol Chem. 284:25353-63.
Burns, J.M., E.K. Adeeku, C.C. Belk, and P.D. Dunn. 2000a. An unusual tryptophan-rich domain characterizes two secreted antigens of Plasmodium yoelii-infected erythrocytes. Mol Biochem Parasitol. 110:11-21.
Burns, J.M., Jr., E.K. Adeeku, and P.D. Dunn. 1999. Protective immunization with a novel membrane protein of Plasmodium yoelii-infected erythrocytes. Infect Immun. 67:675-80.
Burns, J.M., Jr., C.C. Belk, and P.D. Dunn. 2000b. A protective glycosylphosphatidylinositol-anchored membrane protein of Plasmodium yoelii trophozoites and merozoites contains two epidermal growth factor-like domains. Infect Immun. 68:6189-95.
Bushell, G.R., L.T. Ingram, C.A. Fardoulys, and J.A. Cooper. 1988. An antigenic complex in the rhoptries of Plasmodium falciparum. Mol Biochem Parasitol. 28:105-12.
Chandra, B.R., A. Olivieri, F. Silvestrini, P. Alano, and A. Sharma. 2005. Biochemical characterization of the two nucleosome assembly proteins from Plasmodium falciparum. Mol Biochem Parasitol. 142:237-47.
Charneau, S., I.M. Bastos, E. Mouray, B.M. Ribeiro, J.M. Santana, P. Grellier, and I. Florent. 2007. Characterization of PfDYN2, a dynamin-like protein of Plasmodium falciparum expressed in schizonts. Microbes Infect. 9:797-805.
Chu, T., K. Lingelbach, and J.M. Przyborski. 2011. Genetic evidence strongly support an essential role for PfPV1 in intra-erythrocytic growth of P. falciparum. PLoS One. 6:e18396.
Coppel, R.L., A.E. Bianco, J.G. Culvenor, P.E. Crewther, G.V. Brown, R.F. Anders, and D.J. Kemp. 1987. A cDNA clone expressing a rhoptry protein of Plasmodium falciparum. Mol Biochem Parasitol. 25:73-81.
Cowman, A.F., S. Karcz, D. Galatis, and J.G. Culvenor. 1991. A P-glycoprotein homologue of Plasmodium falciparum is localized on the digestive vacuole. J Cell Biol. 113:1033-42.
Dahl, E.L., and P.J. Rosenthal. 2005. Biosynthesis, localization, and processing of falcipain cysteine proteases of Plasmodium falciparum. Mol Biochem Parasitol. 139:205-12.
Dalal, S., and M. Klemba. 2007. Roles for two aminopeptidases in vacuolar hemoglobin catabolism in Plasmodium falciparum. J Biol Chem. 282:35978-87.
Das, A., C. Syin, H. Fujioka, H. Zheng, N. Goldman, M. Aikawa, and N. Kumar. 1997. Molecular characterization and ultrastructural localization of Plasmodium falciparum Hsp 60. Mol Biochem Parasitol. 88:95-104.
Dastidar, E.G., K. Dzeyk, J. Krijgsveld, N.A. Malmquist, C. Doerig, A. Scherf, and J.J. Lopez-Rubio. 2013. Comprehensive histone phosphorylation analysis and identification of Pf14-3-3 protein as a histone H3 phosphorylation reader in malaria parasites. PLoS One. 8:e53179.
Daubenberger, C.A., E.J. Tisdale, M. Curcic, D. Diaz, O. Silvie, D. Mazier, W. Eling, B. Bohrmann, H. Matile, and G. Pluschke. 2003. The N'-terminal domain of glyceraldehyde-3-phosphate dehydrogenase of the apicomplexan Plasmodium falciparum mediates GTPase Rab2-dependent recruitment to membranes. Biol Chem. 384:1227-37.
de Koning-Ward, T.F., P.R. Gilson, J.A. Boddey, M. Rug, B.J. Smith, A.T. Papenfuss, P.R. Sanders, R.J. Lundie, A.G. Maier, A.F. Cowman, and B.S. Crabb. 2009. A newly discovered protein export machine in malaria parasites. Nature. 459:945-9.
Dechamps, S., K. Wengelnik, L. Berry-Sterkers, R. Cerdan, H.J. Vial, and L. Gannoun-Zaki. 2010. The Kennedy phospholipid biosynthesis pathways are refractory to genetic disruption in Plasmodium berghei and therefore appear essential in blood stages. Mol Biochem Parasitol. 173:69-80.
Deleersnijder, W., P. Prasomsitti, S. Tungpradubkul, D. Hendrix, C. Hamers-Casterman, and R. Hamers. 1992. Structure of a Plasmodium chabaudi acidic phosphoprotein that is associated with the host erythrocyte membrane. Mol Biochem Parasitol. 56:59-68.
Delorenzi, M., A. Sexton, H. Shams-Eldin, R.T. Schwarz, T. Speed, and L. Schofield. 2002. Genes for glycosylphosphatidylinositol toxin biosynthesis in Plasmodium falciparum. Infect Immun. 70:4510-22.
Dixit, A., P.K. Singh, G.P. Sharma, P. Malhotra, and P. Sharma. 2010. PfSRPK1, a novel splicing-related kinase from Plasmodium falciparum. J Biol Chem. 285:38315-23.
Droucheau, E., A. Primot, V. Thomas, D. Mattei, M. Knockaert, C. Richardson, P. Sallicandro, P. Alano, A. Jafarshad, B. Baratte, C. Kunick, D. Parzy, L. Pearl, C. Doerig, and L. Meijer. 2004. Plasmodium falciparum glycogen synthase kinase-3: molecular model, expression, intracellular localisation and selective inhibitors. Biochim Biophys Acta. 1697:181-96.
Dyer, M., M. Jackson, C. McWhinney, G. Zhao, and R. Mikkelsen. 1996. Analysis of a cation-transporting ATPase of Plasmodium falciparum. Mol Biochem Parasitol. 78:1-12.
El Bakkouri, M., A. Pow, A. Mulichak, K.L. Cheung, J.D. Artz, M. Amani, S. Fell, T.F. de Koning-Ward, C.D. Goodman, G.I. McFadden, J. Ortega, R. Hui, and W.A. Houry. 2010. The Clp chaperones and proteases of the human malaria parasite Plasmodium falciparum. J Mol Biol. 404:456-77.
Falkard, B., T.R. Kumar, L.S. Hecht, K.A. Matthews, P.P. Henrich, S. Gulati, R.E. Lewis, M.J. Manary, E.A. Winzeler, P. Sinnis, S.T. Prigge, V. Heussler, C. Deschermeier, and D. Fidock. 2013. A key role for lipoic acid synthesis during Plasmodium liver stage development. Cell Microbiol. 15:1585-604.
Fan, Q., J. Miao, and L. Cui. 2009. Characterization of PRMT1 from Plasmodium falciparum. Biochem J. 421:107-18.
Gardiner, D.L., T. Spielmann, M.W. Dixon, P.L. Hawthorne, M.R. Ortega, K.L. Anderson, T.S. Skinner-Adams, D.J. Kemp, and K.R. Trenholme. 2004. CLAG 9 is located in the rhoptries of Plasmodium falciparum. Parasitol Res. 93:64-7.
Gunther, S., P.J. McMillan, L.J. Wallace, and S. Muller. 2005. Plasmodium falciparum possesses organelle-specific alpha-keto acid dehydrogenase complexes and lipoylation pathways. Biochem Soc Trans. 33:977-80.
Gupta, A., P. Mehra, and S.K. Dhar. 2008. Plasmodium falciparum origin recognition complex subunit 5: functional characterization and role in DNA replication foci formation. Mol Microbiol. 69:646-65.
Gupta, A., P. Mehra, R. Nitharwal, A. Sharma, A.K. Biswas, and S.K. Dhar. 2006. Analogous expression pattern of Plasmodium falciparum replication initiation proteins PfMCM4 and PfORC1 during the asexual and sexual stages of intraerythrocytic developmental cycle. FEMS Microbiol Lett. 261:12-8.
Guttery, D.S., B. Poulin, A. Ramaprasad, R.J. Wall, D.J. Ferguson, D. Brady, E.M. Patzewitz, S. Whipple, U. Straschil, M.H. Wright, A.M. Mohamed, A. Radhakrishnan, S.T. Arold, E.W. Tate, A.A. Holder, B. Wickstead, A. Pain, and R. Tewari. 2014. Genome-wide functional analysis of Plasmodium protein phosphatases reveals key regulators of parasite development and differentiation. Cell Host Microbe. 1…
Haider, N., M.L. Eschbach, S. Dias Sde, T.W. Gilberger, R.D. Walter, and K. Luersen. 2005. The spermidine synthase of the malaria parasite Plasmodium falciparum: molecular and biochemical characterisation of the polyamine synthesis enzyme. Mol Biochem Parasitol. 142:224-36.
Halbert, J., L. Ayong, L. Equinet, K. Le Roch, M. Hardy, D. Goldring, L. Reininger, N. Waters, D. Chakrabarti, and C. Doerig. 2010. A Plasmodium falciparum transcriptional cyclin-dependent kinase-related kinase with a crucial role in parasite proliferation associates with histone deacetylase activity. Eukaryot Cell. 9:952-9.
Hayashi, M., S. Taniguchi, Y. Ishizuka, H.S. Kim, Y. Wataya, A. Yamamoto, and Y. Moriyama. 2001. A homologue of N-ethylmaleimide-sensitive factor in the malaria parasite Plasmodium falciparum is exported and localized in vesicular structures in the cytoplasm of infected erythrocytes in the brefeldin A-sensitive pathway. J Biol Chem. 276:15249-55.
Hayashi, M., H. Yamada, T. Mitamura, T. Horii, A. Yamamoto, and Y. Moriyama. 2000. Vacuolar H(+)-ATPase localized in plasma membranes of malaria parasite cells, Plasmodium falciparum, is involved in regional acidification of parasitized erythrocytes. J Biol Chem. 275:34353-8.
Heiber, A., F. Kruse, C. Pick, C. Gruring, S. Flemming, A. Oberli, H. Schoeler, S. Retzlaff, P. Mesen-Ramirez, J.A. Hiss, M. Kadekoppala, L. Hecht, A.A. Holder, T.W. Gilberger, and T. Spielmann. 2013. Identification of new PNEPs indicates a substantial non-PEXEL exportome and underpins common features in Plasmodium falciparum protein export. PLoS Pathog. 9:e1003546.
Hills, T., A. Srivastava, K. Ayi, A.K. Wernimont, K. Kain, A.P. Waters, R. Hui, and J.C. Pizarro. 2011. Characterization of a new phosphatase from Plasmodium. Mol Biochem Parasitol. 179:69-79.
Hodges, M., E. Yikilmaz, G. Patterson, I. Kasvosve, T.A. Rouault, V.R. Gordeuk, and M. Loyevsky. 2005. An iron regulatory-like protein expressed in Plasmodium falciparum displays aconitase activity. Mol Biochem Parasitol. 143:29-38.
Hossain, M.J., R. Korde, S. Singh, A. Mohmmed, P.V. Dasaradhi, V.S. Chauhan, and P. Malhotra. 2008. Tudor domain proteins in protozoan parasites and characterization of Plasmodium falciparum tudor staphylococcal nuclease. Int J Parasitol. 38:513-26.
Hu, G., A. Cabrera, M. Kono, S. Mok, B.K. Chaal, S. Haase, K. Engelberg, S. Cheemadan, T. Spielmann, P.R. Preiser, T.W. Gilberger, and Z. Bozdech. 2010. Transcriptional profiling of growth perturbations of the human malaria parasite Plasmodium falciparum. Nat Biotechnol. 28:91-8.
Huang, X., K. Liew, O. Natalang, A. Siau, N. Zhang, and P.R. Preiser. 2013. The role of serine-type serine repeat antigen in Plasmodium yoelii blood stage development. PLoS One. 8:e60723.
Ingmundson, A., C. Nahar, V. Brinkmann, M.J. Lehmann, and K. Matuschewski. 2012. The exported Plasmodium berghei protein IBIS1 delineates membranous structures in infected red blood cells. Mol Microbiol. 83:1229-43.
Ito, D., E.T. Han, S. Takeo, A. Thongkukiatkul, H. Otsuki, M. Torii, and T. Tsuboi. 2011. Plasmodial ortholog of Toxoplasma gondii rhoptry neck protein 3 is localized to the rhoptry body. Parasitol Int. 60:132-8.
Iwanaga, S., I. Kaneko, T. Kato, and M. Yuda. 2012. Identification of an AP2-family protein that is critical for malaria liver stage development. PLoS One. 7:e47557.
Ji, D.D., A.A. Sultan, D. Chakrabarti, P. Horrocks, C. Doerig, and D.E. Arnot. 1998. An RCC1-type guanidine exchange factor for the Ran G protein is found in the Plasmodium falciparum nucleus. Mol Biochem Parasitol. 95:165-70.
Joshi, M.B., D.T. Lin, P.H. Chiang, N.D. Goldman, H. Fujioka, M. Aikawa, and C. Syin. 1999. Molecular cloning and nuclear localization of a histone deacetylase homologue in Plasmodium falciparum. Mol Biochem Parasitol. 99:11-9.
Joshi, S., A.R. Singh, A. Kumar, P.C. Misra, M.I. Siddiqi, and J.K. Saxena. 2008. Molecular cloning and characterization of Plasmodium falciparum transketolase. Mol Biochem Parasitol. 160:32-41.
Kaneko, O., J. Mu, T. Tsuboi, X. Su, and M. Torii. 2002. Gene structure and expression of a Plasmodium falciparum 220-kDa protein homologous to the Plasmodium vivax reticulocyte binding proteins. Mol Biochem Parasitol. 121:275-8.
Kavishe, R.A., J.M. van den Heuvel, M. van de Vegte-Bolmer, A.J. Luty, F.G. Russel, and J.B. Koenderink. 2009. Localization of the ATP-binding cassette (ABC) transport proteins PfMRP1, PfMRP2, and PfMDR5 at the Plasmodium falciparum plasma membrane. Malar J. 8:205.
Kawazu, S., T. Nozaki, T. Tsuboi, Y. Nakano, K. Komaki-Yasuda, N. Ikenoue, M. Torii, and S. Kano. 2003. Expression profiles of peroxiredoxin proteins of the rodent malaria parasite Plasmodium yoelii. Int J Parasitol. 33:1455-61.
Klemba, M., I. Gluzman, and D.E. Goldberg. 2004. A Plasmodium falciparum dipeptidyl aminopeptidase I participates in vacuolar hemoglobin degradation. J Biol Chem. 279:43000-7.
Komaki-Yasuda, K., M. Okuwaki, S. Kano, K. Nagata, and S. Kawazu. 2008. 5' sequence- and chromatin modification-dependent gene expression in Plasmodium falciparum erythrocytic stage. Mol Biochem Parasitol. 162:40-51.
Krai, P., S. Dalal, and M. Klemba. 2014. Evidence for a Golgi-to-endosome protein sorting pathway in Plasmodium falciparum. PLoS One. 9:e89771.
Kumar, A., A. Tanveer, S. Biswas, E.V. Ram, A. Gupta, B. Kumar, and S. Habib. 2010. Nuclear-encoded DnaJ homologue of Plasmodium falciparum interacts with replication ori of the apicoplast genome. Mol Microbiol. 75:942-56.
La Greca, N., A.R. Hibbs, C. Riffkin, M. Foley, and L. Tilley. 1997. Identification of an endoplasmic reticulum-resident calcium-binding protein with multiple EF-hand motifs in asexual stages of Plasmodium falciparum. Mol Biochem Parasitol. 89:283-93.
Laurentino, E.C., S. Taylor, G.R. Mair, E. Lasonder, R. Bartfai, H.G. Stunnenberg, H. Kroeze, J. Ramesar, B. Franke-Fayard, S.M. Khan, C.J. Janse, and A.P. Waters. 2011. Experimentally controlled downregulation of the histone chaperone FACT in Plasmodium berghei reveals that it is critical to male gamete fertility. Cell Microbiol. 13:1956-74.
Lee, M.C., P.A. Moura, E.A. Miller, and D.A. Fidock. 2008. Plasmodium falciparum Sec24 marks transitional ER that exports a model cargo via a diacidic motif. Mol Microbiol. 68:1535-46.
Li, H., Z. Han, Y. Lu, Y. Lin, L. Zhang, Y. Wu, and H. Wang. 2004. Isolation and functional characterization of a dynamin-like gene from Plasmodium falciparum. Biochem Biophys Res Commun. 320:664-71.
Li, X., H. Chen, S.S. Oh, and A.H. Chishti. 2008. A Presenilin-like protease associated with Plasmodium falciparum micronemes is involved in erythrocyte invasion. Mol Biochem Parasitol. 158:22-31.
Lindner, S.E., M.J. Sartain, K. Hayes, A. Harupa, R.L. Moritz, S.H. Kappe, and A.M. Vaughan. 2014. Enzymes involved in plastid-targeted phosphatidic acid synthesis are essential for Plasmodium yoelii liver-stage development. Mol Microbiol. 91:679-93.
Lopez-Rubio, J.J., L. Mancio-Silva, and A. Scherf. 2009. Genome-wide analysis of heterochromatin associates clonally variant gene regulation with perinuclear repressive centers in malaria parasites. Cell Host Microbe. 5:179-90.
Luah, Y.H., B.K. Chaal, E.Z. Ong, and Z. Bozdech. 2010. A moonlighting function of Plasmodium falciparum histone 3, mono-methylated at lysine 9? PLoS One. 5:e10252.
Luo, S., N. Marchesini, S.N. Moreno, and R. Docampo. 1999. A plant-like vacuolar H(+)-pyrophosphatase in Plasmodium falciparum. FEBS Lett. 460:217-20.
Ma, J., S. Rahlfs, E. Jortzik, R.H. Schirmer, J.M. Przyborski, and K. Becker. 2012. Subcellular localization of adenylate kinases in Plasmodium falciparum. FEBS Lett. 586:3037-43.
MacKellar, D.C., A.M. Vaughan, A.S. Aly, S. DeLeon, and S.H. Kappe. 2011. A systematic analysis of the early transcribed membrane protein family throughout the life cycle of Plasmodium yoelii. Cell Microbiol. 13:1755-67.
Maeda, T., T. Saito, O.S. Harb, D.S. Roos, S. Takeo, H. Suzuki, T. Tsuboi, T. Takeuchi, and T. Asai. 2009. Pyruvate kinase type-II isozyme in Plasmodium falciparum localizes to the apicoplast. Parasitol Int. 58:101-5.
Matz, J.M., K. Matuschewski, and T.W. Kooij. 2013. Two putative protein export regulators promote Plasmodium blood stage development in vivo. Mol Biochem Parasitol. 191:44-52.
McIntosh, M.T., A. Vaid, H.D. Hosgood, J. Vijay, A. Bhattacharya, M.H. Sahani, P. Baevova, K.A. Joiner, and P. Sharma. 2007. Traffic to the malaria parasite food vacuole: a novel pathway involving a phosphatidylinositol 3-phosphate-binding protein. J Biol Chem. 282:11499-508.
Miao, J., Q. Fan, L. Cui, X. Li, H. Wang, G. Ning, and J.C. Reese. The MYST family histone acetyltransferase regulates gene expression and cell cycle in malaria parasite Plasmodium falciparum. Mol Microbiol. 78:883-902.
Moskes, C., P.A. Burghaus, B. Wernli, U. Sauder, M. Durrenberger, and B. Kappes. 2004. Export of Plasmodium falciparum calcium-dependent protein kinase 1 to the parasitophorous vacuole is dependent on three N-terminal membrane anchor motifs. Mol Microbiol. 54:676-91.
Muller, I.B., F. Wu, B. Bergmann, J. Knockel, R.D. Walter, H. Gehring, and C. Wrenger. 2009. Poisoning pyridoxal 5-phosphate-dependent enzymes: a new strategy to target the malaria parasite Plasmodium falciparum. PLoS One. 4:e4406.
Mullin, K.A., L. Lim, S.A. Ralph, T.P. Spurck, E. Handman, and G.I. McFadden. 2006. Membrane transporters in the relict plastid of malaria parasites. Proc Natl Acad Sci U S A. 103:9572-7.
Narum, D.L., V. Nguyen, Y. Zhang, J. Glen, R.L. Shimp, L. Lambert, I.T. Ling, K. Reiter, S.A. Ogun, C. Long, A.A. Holder, and R. Herrera. 2008. Identification and characterization of the Plasmodium yoelii PyP140/RON4 protein, an orthologue of Toxoplasma gondii RON4, whose cysteine-rich domain does not protect against lethal parasite challenge infection. Infect Immun. 76:4876-82.
Noe, A.R., and J.H. Adams. 1998. Plasmodium yoelii YM MAEBL protein is coexpressed and colocalizes with rhoptry proteins. Mol Biochem Parasitol. 96:27-35.
Nyalwidhe, J., and K. Lingelbach. 2006. Proteases and chaperones are the most abundant proteins in the parasitophorous vacuole of Plasmodium falciparum-infected erythrocytes. Proteomics. 6:1563-73.
O'Donnell, R.A., F. Hackett, S.A. Howell, M. Treeck, N. Struck, Z. Krnajski, C. Withers-Martinez, T.W. Gilberger, and M.J. Blackman. 2006. Intramembrane proteolysis mediates shedding of a key adhesin during erythrocyte invasion by the malaria parasite. J Cell Biol. 174:1023-33.
O'Keeffe, A.H., J.L. Green, M. Grainger, and A.A. Holder. 2005. A novel Sushi domain-containing protein of Plasmodium falciparum. Mol Biochem Parasitol. 140:61-8.
Obando-Martinez, A.Z., H. Curtidor, G. Arevalo-Pinzon, M. Vanegas, C. Vizcaino, M.A. Patarroyo, and M.E. Patarroyo. 2010. Conserved high activity binding peptides are involved in adhesion of two detergent-resistant membrane-associated merozoite proteins to red blood cells during invasion. J Med Chem. 53:3907-18.
Pace, T., A. Olivieri, M. Sanchez, V. Albanesi, L. Picci, I. Siden Kiamos, C.J. Janse, A.P. Waters, E. Pizzi, and M. Ponzi. 2006. Set regulation in asexual and sexual Plasmodium parasites reveals a novel mechanism of stage-specific expression. Mol Microbiol. 60:870-82.
Pal-Bhowmick, I., H.K. Vora, and G.K. Jarori. 2007. Sub-cellular localization and post-translational modifications of the Plasmodium yoelii enolase suggest moonlighting functions. Malar J. 6:45.
Pasini, E.M., J.A. Braks, J. Fonager, O. Klop, E. Aime, R. Spaccapelo, T.D. Otto, M. Berriman, J.A. Hiss, A.W. Thomas, M. Mann, C.J. Janse, C.H. Kocken, and B. Franke-Fayard. 2013. Proteomic and genetic analyses demonstrate that Plasmodium berghei blood stages export a large and diverse repertoire of proteins. Mol Cell Proteomics. 12:426-48.
Patterson, S., C. Robert, C. Whittle, R. Chakrabarti, C. Doerig, and D. Chakrabarti. 2006. Pre-replication complex organization in the atypical DNA replication cycle of Plasmodium falciparum: characterization of the mini-chromosome maintenance (MCM) complex formation. Mol Biochem Parasitol. 145:50-9.
Pei, Y., J.L. Miller, S.E. Lindner, A.M. Vaughan, M. Torii, and S.H. Kappe. 2013. Plasmodium yoelii inhibitor of cysteine proteases is exported to exomembrane structures and interacts with yoelipain-2 during asexual blood-stage development. Cell Microbiol. 15:1508-26.
Perez-Toledo, K., A.P. Rojas-Meza, L. Mancio-Silva, N.A. Hernandez-Cuevas, D.M. Delgadillo, M. Vargas, S. Martinez-Calvillo, A. Scherf, and R. Hernandez-Rivas. 2009. Plasmodium falciparum heterochromatin protein 1 binds to tri-methylated histone 3 lysine 9 and is linked to mutually exclusive expression of var genes. Nucleic Acids Res. 37:2596-606.
Pesce, E.R., P. Acharya, U. Tatu, W.S. Nicoll, A. Shonhai, H.C. Hoppe, and G.L. Blatch. 2008. The Plasmodium falciparum heat shock protein 40, Pfj4, associates with heat shock protein 70 and shows similar heat induction and localisation patterns. Int J Biochem Cell Biol. 40:2914-26.
Ponpuak, M., M. Klemba, M. Park, I.Y. Gluzman, G.K. Lamppa, and D.E. Goldberg. 2007. A role for falcilysin in transit peptide degradation in the Plasmodium falciparum apicoplast. Mol Microbiol. 63:314-34.
Pradhan, A., P. Mukherjee, A.K. Tripathi, M.A. Avery, L.A. Walker, and B.L. Tekwani. 2009. Analysis of quaternary structure of a [LDH-like] malate dehydrogenase of Plasmodium falciparum with oligomeric mutants. Mol Cell Biochem. 325:141-8.
Promeneur, D., Y. Liu, J. Maciel, P. Agre, L.S. King, and N. Kumar. 2007. Aquaglyceroporin PbAQP during intraerythrocytic development of the malaria parasite Plasmodium berghei. Proc Natl Acad Sci U S A. 104:2211-6.
Quevillon, E., T. Spielmann, K. Brahimi, D. Chattopadhyay, E. Yeramian, and G. Langsley. 2003. The Plasmodium falciparum family of Rab GTPases. Gene. 306:13-25.
Read, M., I.B. Muller, S.L. Mitchell, P.F. Sims, and J.E. Hyde. 2010. Dynamic subcellular localization of isoforms of the folate pathway enzyme serine hydroxymethyltransferase (SHMT) through the erythrocytic cycle of Plasmodium falciparum. Malar J. 9:351.
Richard, D., R. Bartfai, J. Volz, S.A. Ralph, S. Muller, H.G. Stunnenberg, and A.F. Cowman. 2011. A genome-wide chromatin-associated nuclear peroxiredoxin from the malaria parasite Plasmodium falciparum. J Biol Chem. 286:11746-55.
Risco-Castillo, V., S. Topcu, O. Son, S. Briquet, G. Manzoni, and O. Silvie. 2014. CD81 is required for rhoptry discharge during host cell invasion by Plasmodium yoelii sporozoites. Cell Microbiol. 16:1533-48.
Sanders, P.R., P.R. Gilson, G.T. Cantin, D.C. Greenbaum, T. Nebl, D.J. Carucci, M.J. McConville, L. Schofield, A.N. Hodder, J.R. Yates, 3rd, and B.S. Crabb. 2005. Distinct protein classes including novel merozoite surface antigens in Raft-like membranes of Plasmodium falciparum. J Biol Chem. 280:40169-76.
Santiago, T.C., R. Zufferey, R.S. Mehra, R.A. Coleman, and C.B. Mamoun. 2004. The Plasmodium falciparum PfGatp is an endoplasmic reticulum membrane protein important for the initial step of malarial glycerolipid synthesis. J Biol Chem. 279:9222-32.
Sato, S., and R.J. Wilson. 2004. The use of DsRED in single- and dual-color fluorescence labeling of mitochondrial and plastid organelles in Plasmodium falciparum. Mol Biochem Parasitol. 134:175-9.
Sato, S., and R.J. Wilson. 2005. Organelle-specific cochaperonins in apicomplexan parasites. Mol Biochem Parasitol. 141:133-143.
Schmidt-Christensen, A., A. Sturm, S. Horstmann, and V.T. Heussler. 2008. Expression and processing of Plasmodium berghei SERA3 during liver stages. Cell Microbiol. 10:1723-34.
Seow, F., S. Sato, C.S. Janssen, M.O. Riehle, A. Mukhopadhyay, R.S. Phillips, R.J. Wilson, and M.P. Barrett. 2005. The plastidic DNA replication enzyme complex of Plasmodium falciparum. Mol Biochem Parasitol. 141:145-153.
Seydel, K.B., D. Gaur, L. Aravind, G. Subramanian, and L.H. Miller. 2005. Plasmodium falciparum: characterization of a late asexual stage golgi protein containing both ankyrin and DHHC domains. Exp Parasitol. 110:389-93.
Shankar, J., A. Pradhan, and R. Tuteja. 2008. Isolation and characterization of Plasmodium falciparum UAP56 homolog: evidence for the coupling of RNA binding and splicing activity by site-directed mutations. Arch Biochem Biophys. 478:143-53.
Sharma, P., A. Kumar, B. Singh, A. Bharadwaj, V.N. Sailaja, T. Adak, A. Kushwaha, P. Malhotra, and V.S. Chauhan. 1998. Characterization of protective epitopes in a highly conserved Plasmodium falciparum antigenic protein containing repeats of acidic and basic residues. Infect Immun. 66:2895-904.
Siau, A., X. Huang, X.Y. Yam, N.S. Bob, H. Sun, J.C. Rajapakse, L. Renia, and P.R. Preiser. 2014. Identification of a new export signal in Plasmodium yoelii: identification of a new exportome. Cell Microbiol. 16:673-86.
Sienkiewicz, N., W. Daher, D. Dive, C. Wrenger, E. Viscogliosi, R. Wintjens, H. Jouin, M. Capron, S. Muller, and J. Khalife. 2004. Identification of a mitochondrial superoxide dismutase with an unusual targeting sequence in Plasmodium falciparum. Mol Biochem Parasitol. 137:121-32.
Slavic, K., U. Straschil, L. Reininger, C. Doerig, C. Morin, R. Tewari, and S. Krishna. 2010. Life cycle studies of the hexose transporter of Plasmodium species and genetic validation of their essentiality. Mol Microbiol. 75:1402-13.
Spork, S., J.A. Hiss, K. Mandel, M. Sommer, T.W. Kooij, T. Chu, G. Schneider, U.G. Maier, and J.M. Przyborski. 2009. An unusual ERAD-like complex is targeted to the apicoplast of Plasmodium falciparum. Eukaryot Cell. 8:1134-45.
Stafford, W.H., B. Gunder, A. Harris, H.G. Heidrich, A.A. Holder, and M.J. Blackman. 1996. A 22 kDa protein associated with the Plasmodium falciparum merozoite surface protein-1 complex. Mol Biochem Parasitol. 80:159-69.
Struck, N.S., S. Herrmann, I. Schmuck-Barkmann, S. de Souza Dias, S. Haase, A.L. Cabrera, M. Treeck, C. Bruns, C. Langer, A.F. Cowman, M. Marti, T. Spielmann, and T.W. Gilberger. 2008. Spatial dissection of the cis- and trans-Golgi compartments in the malaria parasite Plasmodium falciparum. Mol Microbiol. 67:1320-30.
Teuscher, F., J. Lowther, T.S. Skinner-Adams, T. Spielmann, M.W. Dixon, C.M. Stack, S. Donnelly, A. Mucha, P. Kafarski, S. Vassiliou, D.L. Gardiner, J.P. Dalton, and K.R. Trenholme. 2007. The M18 aspartyl aminopeptidase of the human malaria parasite Plasmodium falciparum. J Biol Chem. 282:30817-26.
Thompson, J., R.E. Cooke, S. Moore, L.F. Anderson, C.J. Janse, and A.P. Waters. 2004. PTRAMP; a conserved Plasmodium thrombospondin-related apical merozoite protein. Mol Biochem Parasitol. 134:225-32.
Thompson, J., D. Fernandez-Reyes, L. Sharling, S.G. Moore, W.M. Eling, S.A. Kyes, C.I. Newbold, F.C. Kafatos, C.J. Janse, and A.P. Waters. 2007. Plasmodium cysteine repeat modular proteins 1-4: complex proteins with roles throughout the malaria parasite life cycle. Cell Microbiol. 9:1466-80.
Tonkin, C.J., G.G. van Dooren, T.P. Spurck, N.S. Struck, R.T. Good, E. Handman, A.F. Cowman, and G.I. McFadden. 2004. Localization of organellar proteins in Plasmodium falciparum using a novel set of transfection vectors and a new immunofluorescence fixation method. Mol Biochem Parasitol. 137:13-21.
Trueman, H.E., J.D. Raine, L. Florens, J.T. Dessens, J. Mendoza, J. Johnson, C.C. Waller, I. Delrieu, A.A. Holders, J. Langhorne, D.J. Carucci, J.R. Yates, 3rd, and R.E. Sinden. 2004. Functional characterization of an LCCL-lectin domain containing protein family in Plasmodium berghei. J Parasitol. 90:1062-71.
Tufet-Bayona, M., C.J. Janse, S.M. Khan, A.P. Waters, R.E. Sinden, and B. Franke-Fayard. 2009. Localisation and timing of expression of putative Plasmodium berghei rhoptry proteins in merozoites and sporozoites. Mol Biochem Parasitol. 166:22-31.
Tuteja, R., and A. Pradhan. PfeIF4E and PfeIF4A colocalize and their double-stranded RNA inhibits Plasmodium falciparum proliferation. Commun Integr Biol. 3:611-3.
Urscher, M., J.M. Przyborski, M. Imoto, and M. Deponte. 2010. Distinct subcellular localization in the cytosol and apicoplast, unexpected dimerization and inhibition of Plasmodium falciparum glyoxalases. Mol Microbiol. 76:92-103.
van Dooren, G.G., L.M. Stimmler, and G.I. McFadden. 2006. Metabolic maps and functions of the Plasmodium mitochondrion. FEMS Microbiol Rev. 30:596-630.
van Ooij, C., P. Tamez, S. Bhattacharjee, N.L. Hiller, T. Harrison, K. Liolios, T. Kooij, J. Ramesar, B. Balu, J. Adams, A.P. Waters, C.J. Janse, and K. Haldar. 2008. The malaria secretome: from algorithms to essential function in blood stage infection. PLoS Pathog. 4:e1000084.
Van Wye, J., N. Ghori, P. Webster, R.R. Mitschler, H.G. Elmendorf, and K. Haldar. 1996. Identification and localization of rab6, separation of rab6 from ERD2 and implications for an 'unstacked' Golgi, in Plasmodium falciparum. Mol Biochem Parasitol. 83:107-20.
Volz, J., T.G. Carvalho, S.A. Ralph, P. Gilson, J. Thompson, C.J. Tonkin, C. Langer, B.S. Crabb, and A.F. Cowman. 2010. Potential epigenetic regulatory proteins localise to distinct nuclear sub-compartments in Plasmodium falciparum. Int J Parasitol. 40:109-21.
Waller, K.L., S.M. McBride, K. Kim, and T.V. McDonald. 2008. Characterization of two putative potassium channels in Plasmodium falciparum. Malar J. 7:19.
Wickert, H., P. Rohrbach, S.J. Scherer, G. Krohne, and M. Lanzer. 2003. A putative Sec23 homologue of Plasmodium falciparum is located in Maurer's clefts. Mol Biochem Parasitol. 129:209-13.
Wickramarachchi, T., Y.S. Devi, A. Mohmmed, and V.S. Chauhan. 2008. Identification and characterization of a novel Plasmodium falciparum merozoite apical protein involved in erythrocyte binding and invasion. PLoS One. 3:e1732.
Wong, E.H., S. Hasenkamp, and P. Horrocks. 2011. Analysis of the molecular mechanisms governing the stage-specific expression of a prototypical housekeeping gene during intraerythrocytic development of P. falciparum. J Mol Biol. 408:205-21.
Yano, K., K. Komaki-Yasuda, T. Kobayashi, H. Takemae, K. Kita, S. Kano, and S. Kawazu. 2005. Expression of mRNAs and proteins for peroxiredoxins in Plasmodium falciparum erythrocytic stage. Parasitol Int. 54:35-41.
Yeoman, J.A., E. Hanssen, A.G. Maier, N. Klonis, B. Maco, J. Baum, L. Turnbull, C.B. Whitchurch, M.W. Dixon, and L. Tilley. 2011. Tracking Glideosome-associated protein 50 reveals the development and organization of the inner membrane complex of Plasmodium falciparum. Eukaryot Cell. 10:556-64.
Zhang, K., H. Fujioka, C.A. Lobo, D. Kitayaporn, M. Aikawa, and N. Kumar. 1999. Cloning and characterization of a new asparagine-rich protein in Plasmodium falciparum. Parasitol Res. 85:956-63.
